# Supplementary material for: Environmental burden of disease resulting from long-term nitrogen dioxide exposure in Germany
Source: BMC Public Health. 2025 Jan 7;25:79. doi: 10.1186/s12889-024-21200-6 (PMC11707916; doi:10.1186/s12889-024-21200-6)
Supplement: Supplementary file 2 — Supplementary Material 2. [file 12889_2024_21200_MOESM2_ESM.xlsx]

## Sheet: Sheet 1
Title: Systematic Review Process; Description of data: Detailed information on exclusion of studies in all stages of the review process including reasons of exclusion and details on quality assessment.
			Mortality	Asthma / Bronchitis / COPD	Cardiac Insufficiency	T2DM	Heart Attack	Hypertension	IHD	LC	Stroke	Total
Studies identified via PubMed Search on 28.6.2023			102	70	26	67	14	61	16	23	27	406
Stage	Reason to exclude	Topic	Mortality	Asthma / Bronchitis / COPD	cardiac Insufficiency	T2DM	Heart Attack	Hypertension	IHD	LC	Stroke	Total
Title/ Abstract Screening	a)	Study type	16	8		2	2			3		31
	b)	Effect: Type										0
	c)	Effect: Duration	6	6	1		1		2		1	17
	d)	Region	6	6		2			1	2	1	18
	e)	Outcome	19	10	2	9		8	3	4	2	57
	f)	Exposure / Pollutant	16	7	16	42	7	44	6	6	15	159
	g)	Population	2	16								18
	h)	Time Period										0
	i)	Language										0
		Availability										0
	Sum	of studies excluded	65	53	19	55	10	52	12	15	19	300
	Sum	after title/abstract screening	37	17	7	12	4	9	4	8	8	106
Full Text Assessment	Reason to exclude	Topic	Mortality	Asthma / bronchitis / COPD	Cardiac Insufficiency	T2DM	Heart Attack	Hypertension	IHD	LC	Stroke	Total
	a)	Study type	9	10	2	1				4	1	27
	b)	Effect: Type	5	1	1		1	1	1		3	13
	c)	Effect: Duration	5	1								6
	d)	Region	2									2
	e)	Outcome	6	1	2	2	2	1	3	2		19
	f)	Exposure / Pollutant	1	1				1		2		5
	g)	Population				5		3				8
	h)	Time Period										0
	i)	Language										0
		Availability	2	1			1				1	5
	Sum	of studies excluded	30	15	5	8	4	6	4	8	5	85
	Sum	After full text assessment	7	2	2	4	0	3	0	0	3	21
	Mortality: Cause-specific														Diabetes								Hypertension						Cardiac Insufficiency				Heart Attack	Ischemic Heart Disease	Stroke						Lung Cancer	Asthma / Bronchitis / COPD
Outcome: general	COPD Mortality		All-cause, Respiratory		All-cause, Cardiovascular, Respiratory		All cause, Cardiovascular, Respiratory, Lung Cancer, Coronary Heart Disease (CHD), Cerebrovascular, COPD		Cardiovascular, Ischemic Heart Disease		All/ Natural Causes, Cardiovascular, Respiratory, Lung Cancer, Ischemic Heart Disease, Cerebrovascular		Cancer (mostly lung)		Diabetes Mellitus				Type 2 Diabetes				Hypertension, Systolic Blood Pressure, Diastolic Blood Pressure		Hypertension				Heart Failure				No studies found	No studies found	total and/or type-specific stroke		Stroke		Stroke (varying types)		No studies found	COPD
Outcome: specific	Mortality														probably prevalence		Prevalence, Incidence		Prevalence, Incidence		Prevalence, Incidence, Mortality		Probably Prevalence						Incidence		Probably Incidence				Incidence							Prevalence, Mortality and Hospitalisation also investigated)		Incidence
Author, year	Zhang et al. 2018		Huangfu et al. 2020		Huang et al. 2021		Atkinson et al. 2018		Pranata et al. 2020		Stieb et al. 2021		Kim et al. 2018		Chen et al. 2022		Kutlar Joss et al. 2023		Liu et al. 2019		Yang et al. 2020		Yang et al. 2018		Qin et al. 2021		Cai et al. 2016		Zhang et al. 2023		Pranata et al. 2020				Haddad et al. 2023		Pranata et al. 2020		Niu et al. 2021			Zhang et al. 2018		Park et al. 2021
DOI	10.1007/s11356-018-1629-7	Comment	10.1016/j.envint.2020.105998	Comment	10.1016/j.scitotenv.2021.145968	Comment	10.1097/EDE.0000000000000847	Comment	10.1111/jebm.12380	Comment	10.1371/journal.pone.0246451	Comment	10.3390/ijerph15112608	Comment	10.1111/ina.13170	Comment	10.3389/ijph.2023.1605718	Comment	10.1016/j.envpol.2019.06.033	Comment	10.1016/j.envres.2019.108817	Comment	10.1016/j.envpol.2018.01.001	Comment	10.1016/j.scitotenv.2021.148620	Comment	10.1161/HYPERTENSIONAHA.116.07218	Comment	10.1016/j.scitotenv.2023.162191	Comment	10.1111/jebm.12380	Comment			10.1016/j.ijheh.2022.114079	Comment	10.1111/jebm.12380	Comment	10.1186/s12199-021-00937-1	Comment		10.1007/s11356-018-1629-	Comment	10.1016/j.envres.2020.110703	Comment
a. Is there a clear research question (PECOS)?	Unclear	Not clearly stated	Yes	PECOS table	Yes	PECOS table given in suppl. material	Unclear	No PECOS	Unclear	No PECOS	Unclear	No PECOS	Unclear	No PECOS	Unclear	No PECOS	Yes	PECOS in Search Strategy	Unclear	No PECOS	Yes		Unclear		Unclear	No PECOS	Unclear	No PECOS	Unclear	No PECOS, no explicit research question	Unclear	No PECOS, no explicit research question			Yes	PECOS in suppl. material (Table 1)	Unclear	No PECOS, no explicit research question	Unclear	No PECOS, no explicit research question		Unclear	No PECOS, no explicit research question	Unclear	No PECOS, no explicit research question
b. Is the Outcome stated clearly (e.g. T2D vs Diabetes Mellitus)	Yes	Mortality, Hospitalisation, Prevalence	Yes	Including ICD-Codes	Yes	Including ICD-Codes (in suppl. material)	Yes	No ICD-Codes	Yes	No ICD-Codes	Yes		Yes	Different kinds of cancer mortality (with subgroup analyses)	Unclear	Not clear if prevalence or incidence	Yes	ICD-Codes stated	Yes	14/30 studies clearly stated T2D, rest did not differentiate, assumption is T2D	Yes	T2D	Yes	Stated for every included study (definition)	Yes	Stated for each study	Yes	ICD-Codes stated	Yes	Most of included studies state ICD-Codes	Yes				Yes	ischemic and haemorrhagic stroke	Yes		Yes			Yes		Yes
c. Was a comprehensive, systematic literature search conducted? (References of included studies were considered)	Unclear	References of included studies not searched	Yes		Yes	Reference list probably not searched	Yes	Citations of 5 review articles were searched	Yes	References of included studies were searched	Yes		Yes	References of included studies were searched	Yes		Yes		Yes		Yes		Yes	Citations of 5 review articles were searched	Yes		Yes		Yes		Yes				Yes		Yes		Yes			Unclear	References of included studies not searched	Yes
j. Is the search systematic and reproducible (e.g. were searched information sources listed, were search terms provided)?	Yes		Yes		Yes		Yes		No	No complete search terms provided	Yes	In suppl. material	Unclear	Only keywords stated	Yes	In suppl. material (Table S1)	Yes	In suppl. material (Table S3)	Yes	Very briefly in 2.1	Unclear	Search terms very briefly in 2.1	Yes	Stated in suppl. material	Yes	Stated in suppl. material T1	Unclear	Only keywords given, databases listed	Yes	In suppl. material (Table S1)	Unclear	Only keywords given, databases listed			No		Unclear	Full Search-Strings not given	No			Unclear	Full Search-Strings not given	Yes	In suppl. material Table A1
d. Are the inclusion and exclusion criteria specified and have they been defined a priori?	Yes	Not stated wether defined a priori	Yes		Yes	Not stated wether defined a priori	Yes	Not stated wether defined a priori	Unclear	Very briefly, not stated wether defined a priori	Yes		Yes	Not stated wether defined a priori	Yes	Not stated wether defined a priori	Yes		Yes	Not stated wether defined a priori	Yes	Not stated wether defined a priori	Yes	Not stated wether defined a priori	Yes		Unclear	Not stated wether defined a priori, criteria only briefly described	Yes		Unclear	Not stated wether defined a priori, criteria only briefly described			Yes	PROSPERO	Yes	Very briefly	Yes			Yes	Very briefly	Yes	PROSPERO
e. Has there been a risk of bias analysis? (Tool, result)	No		Yes	WHO tool for assessment of cohort studies in air pollution epidemiology	Yes	WHO tool for assessment of cohort studies in air pollution epidemiology	Unclear	Small study bias (Ben & Egger test and trim and fill procedure) & publication bias assessed	Unclear	Small study bias assessed	Yes	In suppl. material	Yes	Eggers test (for publication bias) conducted, also NOS Scale used (Quality assessment)	Yes	NOS Scale used (for cohort and case-control studies), critical tools of the Joanna Briggs Institute (for cross-sectional and time-series studies), low quality studies removed	Yes	In suppl. material (Table S5)	Yes	NOS	Yes	RoB (Cochrane) & NOS	Yes	GRADE (Grading of Recommendations Assessment, Development, and Evaluation) used: high risk of bias, NOS used for some studies	Yes	NOS (cohort & case-control), JBI (cross-sectional)	Yes	Egger’s test for publication bias, NOS Scale	Yes	OHAT (Office of Health Assessment and Translation)	No	Egger’s test for publication bias			Yes	Risk of Bias Assessment Instrument for Systematic Reviews Informing WHO Global Air Quality Guidelines	No	Egger’s test for publication bias	Yes	Quality Assessement: NOS; Publication Bias: Eggers test, Biggs test		No	Publication Bias: Funnel plots and Egger’s linear regression test	Yes	risk of bias in observational studies of exposures (ROBINS-E) tool
f. Were adequate statistical methods used and are they described (in detail)?	Yes		Yes		Yes		Yes		Yes		Yes		Yes		Yes		Yes		Yes		Yes		Yes		Yes		Yes		Yes		Unclear	Very briefly (2.4)			Yes		Yes	Very briefly	Yes			Yes		Yes
g. Did the authors state which Confounders the included studies adjust for?	No	Stated wether adjusted or not	Yes	Given for all included studies (BMI, Smoking, SES)	No	Assessed in ROB statement, differs heavily	Yes	In suppl. material	No		No		Yes	In suppl. material (Table A1)	No		Yes	Given for every study	Yes	In suppl. material (Table 2)	No	Assessed in RoB	Yes	Stated in suppl. material	Yes		No		No	Assessed in OHAT	No	Not mentioned			Yes		No		No			No		Yes
k. Are the key features (population, sample size, study design, outcome measures) of the included studies described?	No	Outcome assessment, Location of study population not stated, descriptives of exposure included	Yes		Yes	Outcome assessment not separately stated	Yes	Outcome assessment not separately stated	Yes	Outcome assessment not separately stated	Yes	In suppl. material ( S4, S2 File)	Yes	Outcome assessment not stated	Yes	In suppl. material (Table S3)	Yes		Yes		Yes	Outcome assessment not stated	Yes	Combination of: in paper and in suppl. material	Yes		Yes		Yes		Yes	Outcome assessment not stated			Yes		Yes		Yes			Yes	Sex not stated	Yes
h. Was the confidence interval of the exposure-response function stated?	Yes		Yes		Yes		Yes		Yes		Yes		Yes		Yes		Yes		Yes		Yes		Yes		Yes		Yes		Yes		Yes				Yes		Yes		Yes			Yes		Yes
i. Is a measure of homogeneity of the estimators of the individual studies provided? If there was homogeneity, (were reasons / sources discussed?)	Yes	Q-test (I2) only given for general model: 82.3%, (p = 0.0), reasons not explored	Yes	Q-test (I2): All Cause: 96.9 % Respiratory: 28.9 % COPD: 22.7 % ALRI: 81.3 %	Yes	All-cause: 28, I2 = 98.6% (P<0.05) cardiovascular: 21, I2 = 99.2% (P<0.05) respiratory: 17, I2 = 94.6% (P<0.05)	Yes	All-cause: 20, I2 = 84% Cardiovascular: 15, I2 = 83% Respiratory: 13, I2 = 76% Lung Cancer: 16, I2 = 88% coronary heart disease (CHD): 12, I2 = 67% cerebrovascular: 8, I2 = 67% I2 = 62% COPD: 8, I2 = 0%	Yes	Cardiovascular mortality: 13, I2 = 99%, P < .001 Ischemic heart disease mortality: 6, I2 = 73%, P = .002	Yes	All/ Natural causes: 39, I2 = 99.3% Cardiovascular: 29, I2 = 99.9% Respiratory: 29, I2 = 99.7% Lung cancer: 28, I2 = 96.6% Ischemic heart disease: 19, I2 = 96.1% Cerebrovascular: 17, I2 = 99.7%	Yes	I2 = 95.5%	Yes	I2 = 29% (10 effects combined)	Yes	Prevalence: 7, I2 = 98% Incidence: 7, I2 = 95%	Yes	Prevalence: 11, I2 = 77%; <0.001 Incidence: 12, I2 = 94%; <0.001	Yes	Prevalence: 11, I2 = 91.1%, p = 0.000 Incidence: 7, I2 = 56.1%, p = 0.034	Yes	Hypertension: 19, I2 = 79.9% Systolic Blood Pressure: 34, I2 = 78.1% Diastolic Blood Pressure: 10, I2 = 97.3%	Yes	I2 = 70.1% p = <0.001 (27 effects combined)	Yes	I2 = 37.98% (6 effects combined)	Yes	I2 = 78.3%, p= 0.000 (8 effects combined)	Yes	I2 = 97%, P < .001 (3 effects combined)			Yes	I2 = 64%, tau2 = 0.004, p = 0.01 (7 Effects combined)	Yes	I2 = 95%, P < .001 (11 effects combined)	Yes	I2 = 0.0, p = 0.512 (7 effects combined)		No	Only for main model	Yes	I2 82.6%, p=0.001 (4 effects combined)
Overall Assessment (non-quantitative) yellow = low / medium quality green = medium / high quality
