# Supplementary material for: Environmental burden of disease resulting from long-term nitrogen dioxide exposure in Germany
Source: BMC Public Health. 2025 Jan 7;25:79. doi: 10.1186/s12889-024-21200-6 (PMC11707916; doi:10.1186/s12889-024-21200-6)
Supplement: Supplementary file 3 — Supplementary Material 3. [file 12889_2024_21200_MOESM3_ESM.r]

#2010 Asthma

rm(list=ls(all=TRUE)) 
setwd("[working directory]")

#import data
Population = read.csv("Population.csv")
Life_exp = read.csv("Life_exp.csv")
BoD2010 = read.csv("BoD.csv")
PAF_calc = read.csv("PAF_calc.csv")
EBoD2010 = read.csv("EBoD.csv")

Deaths = read.csv("Deaths.csv")
Prevalence201415 = read.csv("Morb_201415.csv")
DW = read.csv("DW.csv")
NO2_Exp = read.csv("NO2_Exp.csv")

counterfact = 10 #set counterfactual value
increment = 10 #set NO2 increment (from ERF used)
Asthma_Morb_mean = 1.255 #set ERF for asthma morbidity
Asthma_Morb_lower	= 1.001 #set lower confidence interval bound
Asthma_Morb_upper	= 1.573 #set upper confidence interval bound
Asthma_Mort_mean = 1 #set ERF for asthma mortality
Asthma_Mort_lower	= 1 #set lower confidence interval bound
Asthma_Mort_upper = 1 #set upper confidence interval bound

#load Packages
library(dplyr)		

#Step 1: calculate "raw" Burden of Disease due to health outcomes

#Years of Life Lost (YLL) 2010
BoD2010$YLLmale2010 = Deaths$X2010Asthmamale * Life_exp$X2010Male
BoD2010$YLLfemale2010 = Deaths$X2010Asthmafemale * Life_exp$X2010Female
BoD2010$YLLtotal2010 = BoD2010$YLLmale2010 + BoD2010$YLLfemale2010

#calculate population at age 18 (from age group 15 to 20)
Pop15_20_male = Population[5, "X2010male"]
Pop18_male = (Pop15_20_male / 5 * 2)
Pop18_male

Pop15_20_female = Population[5, "X2010female"]
Pop18_female = (Pop15_20_female / 5 * 2)
Pop18_female

#calculate prevalence 2010 with correct age groups
BoD2010$Prevalence_male2010 = ifelse(Prevalence201415$X == "15 - 19", (Pop18_male * Prevalence201415$X201415AsthmaMale), Population$X2010male * Prevalence201415$X201415AsthmaMale)
BoD2010$Prevalence_female2010 = ifelse(Prevalence201415$X == "15 - 19", (Pop18_female * Prevalence201415$X201415AsthmaFemale), Population$X2010female * Prevalence201415$X201415AsthmaFemale)
BoD2010$Prevalence_female2010

#Years Lived with Disability (YLD) 2010 male
BoD2010$YLDmeanmale2010 = BoD2010$Prevalence_male2010 * DW$AsthmaMale_mean
BoD2010$YLDlowermale2010 = BoD2010$Prevalence_male2010 * DW$AsthmaMale_lower
BoD2010$YLDuppermale2010 = BoD2010$Prevalence_male2010 * DW$AsthmaMale_upper
#YLD 2010 female
BoD2010$YLDmeanfemale2010 = BoD2010$Prevalence_female2010 * DW$AsthmaFemale_mean
BoD2010$YLDlowerfemale2010 = BoD2010$Prevalence_female2010 * DW$AsthmaFemale_lower
BoD2010$YLDupperfemale2010 = BoD2010$Prevalence_female2010 * DW$AsthmaFemale_upper

#Disability-Adjusted Life Years (DALYS) 2010 male
BoD2010$DALYmeanmale2010 = BoD2010$YLLmale2010 + BoD2010$YLDmeanmale2010
BoD2010$DALYlowermale2010 = BoD2010$YLLmale2010 + BoD2010$YLDlowermale2010
BoD2010$DALYuppermale2010 = BoD2010$YLLmale2010 + BoD2010$YLDuppermale2010
#DALYS 2010 female
BoD2010$DALYmeanfemale2010 = BoD2010$YLLfemale2010 + BoD2010$YLDmeanfemale2010
BoD2010$DALYlowerfemale2010 = BoD2010$YLLfemale2010 + BoD2010$YLDlowerfemale2010
BoD2010$DALYupperfemale2010 = BoD2010$YLLfemale2010 + BoD2010$YLDupperfemale2010


#Calculate Exposure-Response Functions (ERF) ####

#calculate ß-values morbidity
ß_morb_mean = log(Asthma_Morb_mean) / increment
ß_morb_lower = log(Asthma_Morb_lower) / increment
ß_morb_upper = log(Asthma_Morb_upper) / increment
#calculate ß-values mortality
ß_mort_mean = log(Asthma_Mort_mean) / increment
ß_mort_lower = log(Asthma_Mort_lower) / increment
ß_mort_upper = log(Asthma_Mort_upper) / increment

#Calculate ERF for Morbidity and Mortality with Confidence Interval over all NO2 Concentrations
#ERF Morbidity
#2010: morbidity mean
PAF_calc$EWF2010mean_morb = (exp(ß_morb_mean * (NO2_Exp$mean_concentr - counterfact)))
PAF_calc$EWF2010mean_morb = ifelse(PAF_calc$EWF2010mean_morb < 1, 1, PAF_calc$EWF2010mean_morb)

#2010: morbidity lower
PAF_calc$EWF2010lower_morb = (exp(ß_morb_lower * (NO2_Exp$mean_concentr - counterfact)))
PAF_calc$EWF2010lower_morb = ifelse(PAF_calc$EWF2010lower_morb < 1, 1, PAF_calc$EWF2010lower_morb)

#2010: morbidity upper
PAF_calc$EWF2010upper_morb = (exp(ß_morb_upper * (NO2_Exp$mean_concentr - counterfact)))
PAF_calc$EWF2010upper_morb = ifelse(PAF_calc$EWF2010upper_morb < 1, 1, PAF_calc$EWF2010upper_morb)

#ERF Mortality
#2010: mortality mean
PAF_calc$EWF2010mean_mort = (exp(ß_mort_mean * (NO2_Exp$mean_concentr - counterfact)))
PAF_calc$EWF2010mean_mort = ifelse(PAF_calc$EWF2010mean_mort < 1, 1, PAF_calc$EWF2010mean_mort)

#2010: mortality lower
PAF_calc$EWF2010lower_mort = (exp(ß_mort_lower * (NO2_Exp$mean_concentr - counterfact)))
PAF_calc$PAF2010lower_mort = ifelse(PAF_calc$EWF2010lower_mort < 1, 1, PAF_calc$EWF2010lower_mort)

#2010: mortality upper
PAF_calc$EWF2010upper_mort = (exp(ß_mort_upper * (NO2_Exp$mean_concentr - counterfact)))
PAF_calc$EWF2010upper_mort = ifelse(PAF_calc$EWF2010upper_mort < 1, 1, PAF_calc$EWF2010upper_mort)


#Calculate Population Attributable Fraction (PAF) ####
#Morbidity
#PAF for all concentrations 2010: morbidity mean
PAF_calc$PAF2010mean_morb = (NO2_Exp$X2010 * (PAF_calc$EWF2010mean_morb - 1)) / (NO2_Exp$X2010 * ((PAF_calc$EWF2010mean_morb - 1)+ 1))
PAF_calc$PAF2010mean_morb = ifelse(PAF_calc$PAF2010mean_morb < 0, 0, PAF_calc$PAF2010mean_morb)
PAF_calc$PAF2010mean_morb_pop = (PAF_calc$PAF2010mean_morb * NO2_Exp$X2010)
PAF2010mean_morb_val = (sum(PAF_calc$PAF2010mean_morb_pop, na.rm=T) / sum(NO2_Exp$X2010, na.rm=T))

#PAF for all concentrations 2010: morbidity lower
PAF_calc$PAF2010lower_morb = (NO2_Exp$X2010 * (PAF_calc$EWF2010lower_morb - 1)) / (NO2_Exp$X2010 * ((PAF_calc$EWF2010lower_morb - 1)+ 1))
PAF_calc$PAF2010lower_morb = ifelse(PAF_calc$PAF2010lower_morb < 0, 0, PAF_calc$PAF2010lower_morb)
PAF_calc$PAF2010lower_morb_pop = (PAF_calc$PAF2010lower_morb * NO2_Exp$X2010)
PAF2010lower_morb_val = (sum(PAF_calc$PAF2010lower_morb_pop, na.rm=T) / sum(NO2_Exp$X2010, na.rm=T))

#PAF for all concentrations 2010: morbidity upper
PAF_calc$PAF2010upper_morb = (NO2_Exp$X2010 * (PAF_calc$EWF2010upper_morb - 1)) / (NO2_Exp$X2010 * ((PAF_calc$EWF2010upper_morb - 1)+ 1))
PAF_calc$PAF2010upper_morb = ifelse(PAF_calc$PAF2010upper_morb < 0, 0, PAF_calc$PAF2010upper_morb)
PAF_calc$PAF2010upper_morb_pop = (PAF_calc$PAF2010upper_morb * NO2_Exp$X2010)
PAF2010upper_morb_val = (sum(PAF_calc$PAF2010upper_morb_pop, na.rm=T) / sum(NO2_Exp$X2010, na.rm=T))

#Mortality
#PAF for all concentrations 2010: mortality mean
PAF_calc$PAF2010mean_mort = (NO2_Exp$X2010 * (PAF_calc$EWF2010mean_mort - 1)) / (NO2_Exp$X2010 * ((PAF_calc$EWF2010mean_mort - 1)+ 1))
PAF_calc$PAF2010mean_mort = ifelse(PAF_calc$PAF2010mean_mort < 0, 0, PAF_calc$PAF2010mean_mort)
PAF_calc$PAF2010mean_mort_pop = (PAF_calc$PAF2010mean_mort * NO2_Exp$X2010)
PAF2010mean_mort_val = (sum(PAF_calc$PAF2010mean_mort_pop, na.rm=T) / sum(NO2_Exp$X2010, na.rm=T))

#PAF for all concentrations 2010: mortality lower
PAF_calc$PAF2010lower_mort = (NO2_Exp$X2010 * (PAF_calc$EWF2010lower_mort - 1)) / (NO2_Exp$X2010 * ((PAF_calc$EWF2010lower_mort - 1)+ 1))
PAF_calc$PAF2010lower_mort = ifelse(PAF_calc$PAF2010lower_mort < 0, 0, PAF_calc$PAF2010lower_mort)
PAF_calc$PAF2010lower_mort_pop = (PAF_calc$PAF2010lower_mort * NO2_Exp$X2010)
PAF2010lower_mort_val = (sum(PAF_calc$PAF2010lower_mort_pop, na.rm=T) / sum(NO2_Exp$X2010, na.rm=T))

#PAF for all concentrations 2010: mortality upper
PAF_calc$PAF2010upper_mort = (NO2_Exp$X2010 * (PAF_calc$EWF2010upper_mort - 1)) / (NO2_Exp$X2010 * ((PAF_calc$EWF2010upper_mort - 1)+ 1))
PAF_calc$PAF2010upper_mort = ifelse(PAF_calc$PAF2010upper_mort < 0, 0, PAF_calc$PAF2010upper_mort)
PAF_calc$PAF2010upper_mort_pop = (PAF_calc$PAF2010upper_mort * NO2_Exp$X2010)
PAF2010upper_mort_val = (sum(PAF_calc$PAF2010upper_mort_pop, na.rm=T) / sum(NO2_Exp$X2010, na.rm=T))


#Environmental Burden of Disease (EBD) Calculations

#Attributable Deaths ####
#Attributable Deaths male
EBoD2010$Deathsmeanmale2010 = (Deaths$X2010Asthmamale * PAF2010mean_mort_val)
EBoD2010$Deathslowermale2010 = (Deaths$X2010Asthmamale * PAF2010lower_mort_val)
EBoD2010$Deathsuppermale2010 = (Deaths$X2010Asthmamale * PAF2010upper_mort_val)

#Attributable Deaths male
EBoD2010$Deathsmeanfemale2010 = (Deaths$X2010Asthmafemale * PAF2010mean_mort_val)
EBoD2010$Deathslowerfemale2010 = (Deaths$X2010Asthmafemale * PAF2010lower_mort_val)
EBoD2010$Deathsupperfemale2010 = (Deaths$X2010Asthmafemale * PAF2010upper_mort_val)

#Attributable Deaths total
EBoD2010$Deathsmeantotal2010 = ((Deaths$X2010Asthmafemale + Deaths$X2010Asthmamale) * PAF2010mean_mort_val)
EBoD2010$Deathslowertotal2010 = ((Deaths$X2010Asthmafemale + Deaths$X2010Asthmamale) * PAF2010lower_mort_val)
EBoD2010$Deathsuppertotal2010 = ((Deaths$X2010Asthmafemale + Deaths$X2010Asthmamale) * PAF2010upper_mort_val)

#YLL #####
#YLL male
EBoD2010$YLLmeanmale2010 = (BoD2010$YLLmale2010 * PAF2010mean_mort_val)
EBoD2010$YLLuppermale2010 = (BoD2010$YLLmale2010 * PAF2010upper_mort_val)
EBoD2010$YLLlowermale2010 = (BoD2010$YLLmale2010 * PAF2010lower_mort_val)

#YLL female
EBoD2010$YLLmeanfemale2010 = (BoD2010$YLLfemale2010 * PAF2010mean_mort_val)
EBoD2010$YLLupperfemale2010 = (BoD2010$YLLfemale2010 * PAF2010upper_mort_val)
EBoD2010$YLLlowerfemale2010 = (BoD2010$YLLfemale2010 * PAF2010lower_mort_val)

#YLL total
EBoD2010$YLLmeantotal2010 = ((BoD2010$YLLfemale2010 + BoD2010$YLLmale2010) * PAF2010mean_mort_val)
EBoD2010$YLLuppertotal2010 = ((BoD2010$YLLfemale2010 + BoD2010$YLLmale2010) * PAF2010upper_mort_val)
EBoD2010$YLLlowertotal2010 = ((BoD2010$YLLfemale2010 + BoD2010$YLLmale2010) * PAF2010lower_mort_val)
EBoD2010$YLLmeantotal2010

#YLD ####
#YLD male
EBoD2010$YLDmeanmale2010 = (BoD2010$YLDmeanmale2010 * PAF2010mean_morb_val)
EBoD2010$YLDlowermale2010 = (BoD2010$YLDmeanmale2010 * PAF2010lower_morb_val)
EBoD2010$YLDuppermale2010 = (BoD2010$YLDmeanmale2010 * PAF2010upper_morb_val)

#YLD female
EBoD2010$YLDmeanfemale2010 = (BoD2010$YLDmeanfemale2010 * PAF2010mean_morb_val)
EBoD2010$YLDlowerfemale2010 = (BoD2010$YLDmeanfemale2010 * PAF2010lower_morb_val)
EBoD2010$YLDupperfemale2010 = (BoD2010$YLDmeanfemale2010 * PAF2010upper_morb_val)

#YLD total
EBoD2010$YLDmeantotal2010 = ((BoD2010$YLDmeanfemale2010 + BoD2010$YLDmeanmale2010) * PAF2010mean_morb_val)
EBoD2010$YLDlowertotal2010 = ((BoD2010$YLDmeanfemale2010 + BoD2010$YLDmeanmale2010)* PAF2010lower_morb_val)
EBoD2010$YLDuppertotal2010 = ((BoD2010$YLDmeanfemale2010 + BoD2010$YLDmeanmale2010) * PAF2010upper_morb_val)

#DALYs ####
#DALY male
EBoD2010$DALYmeanmale2010 = (EBoD2010$YLLmeanmale2010 + EBoD2010$YLDmeanmale2010)
EBoD2010$DALYlowermale2010 = (EBoD2010$YLLlowermale2010 + EBoD2010$YLDlowermale2010)
EBoD2010$DALYuppermale2010 = (EBoD2010$YLLuppermale2010 + EBoD2010$YLDuppermale2010)

#DALY female
EBoD2010$DALYmeanfemale2010 = (EBoD2010$YLLmeanfemale2010 + EBoD2010$YLDmeanfemale2010)
EBoD2010$DALYlowerfemale2010 = (EBoD2010$YLLlowerfemale2010 + EBoD2010$YLDlowerfemale2010)
EBoD2010$DALYupperfemale2010 = (EBoD2010$YLLupperfemale2010 + EBoD2010$YLDupperfemale2010)

#DALY total
EBoD2010$DALYmeantotal2010 = (EBoD2010$YLLmeantotal2010 + EBoD2010$YLDmeantotal2010)
EBoD2010$DALYlowertotal2010 = (EBoD2010$YLLlowertotal2010 + EBoD2010$YLDlowertotal2010)
EBoD2010$DALYuppertotal2010 = (EBoD2010$YLLuppertotal2010 + EBoD2010$YLDuppertotal2010)


#select only age groups 25 up
EBoD2010_above25 = EBoD2010 %>% slice(7:20)
#n people over 25
Pop2010_above25 = Population %>% slice(7:20)
Pop2010_above25_n_total = sum(Pop2010_above25$X2010male + Pop2010_above25$X2010female)
Pop2010_above25_n_male = sum(Pop2010_above25$X2010male)
Pop2010_above25_n_female = sum(Pop2010_above25$X2010female)

#EBD Sums
#Attributable Cases ####
attrCases_mean_total2010 = (sum(BoD2010$Prevalence_male2010 + BoD2010$Prevalence_female2010) * PAF2010mean_morb_val)
attrCases_lower_total2010 = (sum(BoD2010$Prevalence_male2010 + BoD2010$Prevalence_female2010) * PAF2010lower_morb_val)
attrCases_upper_total2010 = (sum(BoD2010$Prevalence_male2010 + BoD2010$Prevalence_female2010) * PAF2010upper_morb_val)

attrCases_mean_male2010 = (sum(BoD2010$Prevalence_male2010) * PAF2010mean_morb_val)
attrCases_lower_male2010 = (sum(BoD2010$Prevalence_male2010) * PAF2010lower_morb_val)
attrCases_upper_male2010 = (sum(BoD2010$Prevalence_male2010) * PAF2010upper_morb_val)

attrCases_mean_female2010 = (sum(BoD2010$Prevalence_female2010) * PAF2010mean_morb_val)
attrCases_lower_female2010 = (sum(BoD2010$Prevalence_female2010) * PAF2010lower_morb_val)
attrCases_upper_female2010 = (sum(BoD2010$Prevalence_female2010) * PAF2010upper_morb_val)

#per 100000
attrCasesper100000_mean_total2010 = (attrCases_mean_total2010 * 100000) / Pop2010_above25_n_total
attrCasesper100000_lower_total2010 = (attrCases_lower_total2010 * 100000) / Pop2010_above25_n_total
attrCasesper100000_upper_total2010 = (attrCases_upper_total2010 * 100000) / Pop2010_above25_n_total

attrCasesper100000_mean_male2010 = (attrCases_mean_male2010 * 100000) / Pop2010_above25_n_male
attrCasesper100000_lower_male2010 = (attrCases_lower_male2010 * 100000) / Pop2010_above25_n_male
attrCasesper100000_upper_male2010 = (attrCases_upper_male2010 * 100000) / Pop2010_above25_n_male

attrCasesper100000_mean_female2010 = (attrCases_mean_female2010 * 100000) / Pop2010_above25_n_female
attrCasesper100000_lower_female2010 = (attrCases_lower_female2010 * 100000) / Pop2010_above25_n_female
attrCasesper100000_upper_female2010 = (attrCases_upper_female2010 * 100000) / Pop2010_above25_n_female

#Attributable Deaths ####
attrDeaths_mean_total2010 = (sum(EBoD2010_above25$Deathsmeanmale2010 + EBoD2010_above25$Deathsmeanfemale2010))
attrDeaths_lower_total2010 = (sum(EBoD2010_above25$Deathslowermale2010 + EBoD2010_above25$Deathslowerfemale2010))
attrDeaths_upper_total2010 = (sum(EBoD2010_above25$Deathsuppermale2010 + EBoD2010_above25$Deathsupperfemale2010))

attrDeaths_mean_male2010 = sum(EBoD2010_above25$Deathsmeanmale2010)
attrDeaths_lower_male2010 = sum(EBoD2010_above25$Deathslowermale2010)
attrDeaths_upper_male2010 = sum(EBoD2010_above25$Deathsuppermale2010)

attrDeaths_mean_female2010 = sum(EBoD2010_above25$Deathsmeanfemale2010)
attrDeaths_lower_female2010 = sum(EBoD2010_above25$Deathslowerfemale2010)
attrDeaths_upper_female2010 = sum(EBoD2010_above25$Deathsupperfemale2010)

#per 100000
attrDeathsper100000_mean_total2010 = (attrDeaths_mean_total2010 * 100000) / Pop2010_above25_n_total
attrDeathsper100000_lower_total2010 = (attrDeaths_lower_total2010 * 100000) / Pop2010_above25_n_total
attrDeathsper100000_upper_total2010 = (attrDeaths_upper_total2010 * 100000) / Pop2010_above25_n_total

attrDeathsper100000_mean_male2010 = (attrDeaths_mean_male2010 * 100000) / Pop2010_above25_n_male
attrDeathsper100000_lower_male2010 = (attrDeaths_lower_male2010 * 100000) / Pop2010_above25_n_male
attrDeathsper100000_upper_male2010 = (attrDeaths_upper_male2010 * 100000) / Pop2010_above25_n_male

attrDeathsper100000_mean_female2010 = (attrDeaths_mean_female2010 * 100000) / Pop2010_above25_n_female
attrDeathsper100000_lower_female2010 = (attrDeaths_lower_female2010 * 100000) / Pop2010_above25_n_female
attrDeathsper100000_upper_female2010 = (attrDeaths_upper_female2010 * 100000) / Pop2010_above25_n_female

#YLL ####
YLL_mean_total2010 = (sum(EBoD2010_above25$YLLmeantotal2010))
YLL_lower_total2010 = (sum(EBoD2010_above25$YLLlowertotal2010))
YLL_upper_total2010 = (sum(EBoD2010_above25$YLLuppertotal2010))

YLL_mean_male2010 = (sum(EBoD2010_above25$YLLmeanmale2010))
YLL_lower_male2010 = (sum(EBoD2010_above25$YLLlowermale2010))
YLL_upper_male2010 = (sum(EBoD2010_above25$YLLuppermale2010))

YLL_mean_female2010 = (sum(EBoD2010_above25$YLLmeanfemale2010))
YLL_lower_female2010 = (sum(EBoD2010_above25$YLLlowerfemale2010))
YLL_upper_female2010 = (sum(EBoD2010_above25$YLLupperfemale2010))

#per 100000
YLLper100000_mean_total2010 = (YLL_mean_total2010 * 100000) / Pop2010_above25_n_total
YLLper100000_lower_total2010 = (YLL_lower_total2010 * 100000)/ Pop2010_above25_n_total
YLLper100000_upper_total2010 = (YLL_upper_total2010 * 100000)/ Pop2010_above25_n_total

YLLper100000_mean_male2010 = (YLL_mean_male2010 * 100000)/ Pop2010_above25_n_male
YLLper100000_lower_male2010 = (YLL_lower_male2010 * 100000)/ Pop2010_above25_n_male
YLLper100000_upper_male2010 = (YLL_upper_male2010 * 100000)/ Pop2010_above25_n_male

YLLper100000_mean_female2010 = (YLL_mean_female2010 * 100000)/ Pop2010_above25_n_female
YLLper100000_lower_female2010 = (YLL_lower_female2010 * 100000)/ Pop2010_above25_n_female
YLLper100000_upper_female2010 = (YLL_upper_female2010 * 100000)/ Pop2010_above25_n_female

#YLD ####
YLD_mean_total2010 = (sum(EBoD2010_above25$YLDmeantotal2010))
YLD_lower_total2010 = (sum(EBoD2010_above25$YLDlowertotal2010))
YLD_upper_total2010 = (sum(EBoD2010_above25$YLDuppertotal2010))

YLD_mean_male2010 = (sum(EBoD2010_above25$YLDmeanmale2010))
YLD_lower_male2010 = (sum(EBoD2010_above25$YLDlowermale2010))
YLD_upper_male2010 = (sum(EBoD2010_above25$YLDuppermale2010))

YLD_mean_female2010 = (sum(EBoD2010_above25$YLDmeanfemale2010))
YLD_lower_female2010 = (sum(EBoD2010_above25$YLDlowerfemale2010))
YLD_upper_female2010 = (sum(EBoD2010_above25$YLDupperfemale2010))

#per 100000
YLDper100000_mean_total2010 = (YLD_mean_total2010 * 100000)/ Pop2010_above25_n_total
YLDper100000_lower_total2010 = (YLD_lower_total2010 * 100000)/ Pop2010_above25_n_total
YLDper100000_upper_total2010 = (YLD_upper_total2010 * 100000)/ Pop2010_above25_n_total

YLDper100000_mean_male2010 = (YLD_mean_male2010 * 100000) / Pop2010_above25_n_male
YLDper100000_lower_male2010 = (YLD_lower_male2010 * 100000) / Pop2010_above25_n_male
YLDper100000_upper_male2010 = (YLD_upper_male2010 * 100000) / Pop2010_above25_n_male

YLDper100000_mean_female2010 = (YLD_mean_female2010 * 100000) / Pop2010_above25_n_female
YLDper100000_lower_female2010 = (YLD_lower_female2010 * 100000) / Pop2010_above25_n_female
YLDper100000_upper_female2010 = (YLD_upper_female2010 * 100000) / Pop2010_above25_n_female

#DALYs ####
DALY_mean_total2010 = (sum(EBoD2010_above25$DALYmeantotal2010))
DALY_lower_total2010 = (sum(EBoD2010_above25$DALYlowertotal2010))
DALY_upper_total2010 = (sum(EBoD2010_above25$DALYuppertotal2010))

DALY_mean_male2010 = (sum(EBoD2010_above25$DALYmeanmale2010))
DALY_lower_male2010 = (sum(EBoD2010_above25$DALYlowermale2010))
DALY_upper_male2010 = (sum(EBoD2010_above25$DALYuppermale2010))

DALY_mean_female2010 = (sum(EBoD2010_above25$DALYmeanfemale2010))
DALY_lower_female2010 = (sum(EBoD2010_above25$DALYlowerfemale2010))
DALY_upper_female2010 = (sum(EBoD2010_above25$DALYupperfemale2010))

#per 100000
DALYper100000_mean_total2010 = (DALY_mean_total2010 * 100000) / Pop2010_above25_n_total
DALYper100000_lower_total2010 = (DALY_lower_total2010 * 100000) / Pop2010_above25_n_total
DALYper100000_upper_total2010 = (DALY_upper_total2010 * 100000) / Pop2010_above25_n_total

DALYper100000_mean_male2010 = (DALY_mean_male2010 * 100000) / Pop2010_above25_n_male
DALYper100000_lower_male2010 = (DALY_lower_male2010 * 100000) / Pop2010_above25_n_male
DALYper100000_upper_male2010 = (DALY_upper_male2010 * 100000) / Pop2010_above25_n_male

DALYper100000_mean_female2010 = (DALY_mean_female2010 * 100000) / Pop2010_above25_n_female
DALYper100000_lower_female2010 = (DALY_lower_female2010 * 100000) / Pop2010_above25_n_female
DALYper100000_upper_female2010 = (DALY_upper_female2010 * 100000) / Pop2010_above25_n_female

#Percentage YLD of DALYS ####
Perc_YLDmean_total2010 = YLD_mean_total2010 / DALY_mean_total2010
Perc_YLDlower_total2010 = YLD_lower_total2010 / DALY_lower_total2010
Perc_YLDupper_total2010 = YLD_upper_total2010 / DALY_upper_total2010

Perc_YLDmean_male2010 = YLD_mean_male2010 / DALY_mean_male2010
Perc_YLDlower_male2010 = YLD_lower_male2010 / DALY_lower_male2010
Perc_YLDupper_male2010 = YLD_upper_male2010 / DALY_upper_male2010

Perc_YLDmean_female2010 = YLD_mean_female2010 / DALY_mean_female2010
Perc_YLDlower_female2010 = YLD_lower_female2010 / DALY_lower_female2010
Perc_YLDupper_female2010 = YLD_upper_female2010 / DALY_upper_female2010
#end


#gather results in table####
Results <- matrix(c(PAF2010mean_morb_val, PAF2010lower_morb_val, PAF2010upper_morb_val, PAF2010mean_morb_val, PAF2010lower_morb_val, PAF2010upper_morb_val, PAF2010mean_morb_val, PAF2010lower_morb_val, PAF2010upper_morb_val,
                    PAF2010mean_mort_val, PAF2010lower_mort_val, PAF2010upper_mort_val, PAF2010mean_mort_val, PAF2010lower_mort_val, PAF2010upper_mort_val, PAF2010mean_mort_val, PAF2010lower_mort_val, PAF2010upper_mort_val,
                    attrCases_mean_total2010, attrCases_lower_total2010, attrCases_upper_total2010, attrCases_mean_male2010, attrCases_lower_male2010, attrCases_upper_male2010, attrCases_mean_female2010, attrCases_lower_female2010, attrCases_upper_female2010,
                    attrCasesper100000_mean_total2010, attrCasesper100000_lower_total2010, attrCasesper100000_upper_total2010, attrCasesper100000_mean_male2010, attrCasesper100000_lower_male2010, attrCasesper100000_upper_male2010, attrCasesper100000_mean_female2010, attrCasesper100000_lower_female2010, attrCasesper100000_upper_female2010,
                    attrDeaths_mean_total2010, attrDeaths_lower_total2010, attrDeaths_upper_total2010, attrDeaths_mean_male2010, attrDeaths_lower_male2010, attrDeaths_upper_male2010, attrDeaths_mean_female2010, attrDeaths_lower_female2010, attrDeaths_upper_female2010,
                    attrDeathsper100000_mean_total2010, attrDeathsper100000_lower_total2010, attrDeathsper100000_upper_total2010, attrDeathsper100000_mean_male2010, attrDeathsper100000_lower_male2010, attrDeathsper100000_upper_male2010, attrDeathsper100000_mean_female2010, attrDeathsper100000_lower_female2010, attrDeathsper100000_upper_female2010,
                    YLL_mean_total2010, YLL_lower_total2010, YLL_upper_total2010, YLL_mean_male2010, YLL_lower_male2010, YLL_upper_male2010, YLL_mean_female2010, YLL_lower_female2010, YLL_upper_female2010,
                    YLLper100000_mean_total2010, YLLper100000_lower_total2010, YLLper100000_upper_total2010, YLLper100000_mean_male2010, YLLper100000_lower_male2010, YLLper100000_upper_male2010, YLLper100000_mean_female2010, YLLper100000_lower_female2010, YLLper100000_upper_female2010,
                    YLD_mean_total2010, YLD_lower_total2010, YLD_upper_total2010, YLD_mean_male2010, YLD_lower_male2010, YLD_upper_male2010, YLD_mean_female2010, YLD_lower_female2010, YLD_upper_female2010,
                    YLDper100000_mean_total2010, YLDper100000_lower_total2010, YLDper100000_upper_total2010, YLDper100000_mean_male2010, YLDper100000_lower_male2010, YLDper100000_upper_male2010, YLDper100000_mean_female2010, YLDper100000_lower_female2010, YLDper100000_upper_female2010,
                    DALY_mean_total2010, DALY_lower_total2010, DALY_upper_total2010, DALY_mean_male2010, DALY_lower_male2010, DALY_upper_male2010, DALY_mean_female2010, DALY_lower_female2010, DALY_upper_female2010,
                    DALYper100000_mean_total2010, DALYper100000_lower_total2010, DALYper100000_upper_total2010, DALYper100000_mean_male2010, DALYper100000_lower_male2010, DALYper100000_upper_male2010, DALYper100000_mean_female2010, DALYper100000_lower_female2010, DALYper100000_upper_female2010,
                    Perc_YLDmean_total2010, Perc_YLDlower_total2010, Perc_YLDupper_total2010, Perc_YLDmean_male2010, Perc_YLDlower_male2010, Perc_YLDupper_male2010, Perc_YLDmean_female2010, Perc_YLDlower_female2010, Perc_YLDupper_female2010
                    ),ncol=9, byrow=TRUE)
colnames(Results) <- c('total_mean','total_lower','total_upper','male_mean','male_lower','male_upper','female_mean','female_lower','female_upper')
rownames(Results) <- c('PAF Morbidity','PAF Mortality', 'Attributable Cases', 'Attributable Cases per 100,000', 'Attributable Deaths','Attributable Deaths per 100,000', 'YLL', 'YLL per 100,000', 'YLD', 'YLD per 100,000', 'DALY', 'DALY per 100,000', 'Percentage YLD')
EBoD2010_Asthma_results <- as.data.frame(Results)

view(EBoD2010_Asthma_results)

write.csv(EBoD2010_Asthma_results, "EBD_Asthma_2010.csv", row.names=T)
write.csv(BoD2010, "BoD_Asthma_2010.csv", row.names=T)
