# Supplementary material for: Environmental burden of disease resulting from long-term nitrogen dioxide exposure in Germany
Source: BMC Public Health. 2025 Jan 7;25:79. doi: 10.1186/s12889-024-21200-6 (PMC11707916; doi:10.1186/s12889-024-21200-6)
Supplement: Supplementary file 6 — Supplementary Material 6. [file 12889_2024_21200_MOESM6_ESM.csv]

Title: Full EBD Results; Description of data: Table of all EBD results from 2010 to 2021, all considered outcomes, separate for females and males as well as both sexes, including 95 % UI.
Outcome,"year","EBD","total_mean","total_lower","total_upper","male_mean","male_lower","male_upper","female_mean","female_lower","female_upper"
Asthma,2010,"PAF Morbidity",0.175430185012701,0.000895419233157722,0.305581773397378,0.175430185012701,0.000895419233157722,0.305581773397378,0.175430185012701,0.000895419233157722,0.305581773397378
Asthma,2010,"PAF Mortality",NA,NA,NA,NA,NA,NA,NA,NA,NA
Asthma,2010,"Attributable Cases",737844.501051223,3766.05746196469,1285251.05931122,309222.883886795,1578.31514311341,538635.225325318,428621.617164428,2187.74231885128,746615.833985899
Asthma,2010,"Attributable Cases per 100,000",1209.10662446775,6.1714426534319,2106.14237512559,1043.93515484104,5.32838528185146,1818.4302542068,1364.90441904346,6.96665552820914,2377.526494993
Asthma,2010,"Attributable Deaths",NA,NA,NA,NA,NA,NA,NA,NA,NA
Asthma,2010,"Attributable Deaths per 100,000",NA,NA,NA,NA,NA,NA,NA,NA,NA
Asthma,2010,"YLL",NA,NA,NA,NA,NA,NA,NA,NA,NA
Asthma,2010,"YLL per 100,000",NA,NA,NA,NA,NA,NA,NA,NA,NA
Asthma,2010,"YLD",25514.5558717328,130.229721021914,44443.795291934,11041.1721372685,56.3556259579823,19232.6135998088,14473.3837344642,73.8740950639319,25211.1816921253
Asthma,2010,"YLD per 100,000",41.8107317746654,0.213407592203837,72.830097977833,37.27495067592,0.190256356098626,64.9292225851713,46.0891019645042,0.235244968447116,80.2825894049313
Asthma,2010,"DALY",NA,NA,NA,NA,NA,NA,NA,NA,NA
Asthma,2010,"DALY per 100,000",NA,NA,NA,NA,NA,NA,NA,NA,NA
Asthma,2010,"Percentage YLD",1,1,1,1,1,1,1,1,1
Asthma,2011,"PAF Morbidity",0.154369538677463,0.000790414373254491,0.268384200761919,0.154369538677463,0.000790414373254491,0.268384200761919,0.154369538677463,0.000790414373254491,0.268384200761919
Asthma,2011,"PAF Mortality",NA,NA,NA,NA,NA,NA,NA,NA,NA
Asthma,2011,"Attributable Cases",644699.625285269,3301.03888774304,1120863.57934395,267525.289983049,1369.80285244934,465114.826090903,377174.33530222,1931.23603529371,655748.753253044
Asthma,2011,"Attributable Cases per 100,000",1064.56399488129,5.45085960619142,1850.83248530716,919.915719557275,4.71022076732403,1599.34950429277,1198.19783898073,6.13510153652551,2083.16596735707
Asthma,2011,"Attributable Deaths",NA,NA,NA,NA,NA,NA,NA,NA,NA
Asthma,2011,"Attributable Deaths per 100,000",NA,NA,NA,NA,NA,NA,NA,NA,NA
Asthma,2011,"YLL",NA,NA,NA,NA,NA,NA,NA,NA,NA
Asthma,2011,"YLL per 100,000",NA,NA,NA,NA,NA,NA,NA,NA,NA
Asthma,2011,"YLD",22308.6371881257,114.226340457338,38785.4094345158,9553.39418839958,48.9159982245859,16609.3653306454,12755.2429997261,65.3103422327523,22176.0441038704
Asthma,2011,"YLD per 100,000",36.8372665252284,0.188616907081538,64.0446322462876,32.8504175795594,0.168203147102405,57.1131658636776,40.5205316679349,0.207476234732865,70.4482930979596
Asthma,2011,"DALY",NA,NA,NA,NA,NA,NA,NA,NA,NA
Asthma,2011,"DALY per 100,000",NA,NA,NA,NA,NA,NA,NA,NA,NA
Asthma,2011,"Percentage YLD",1,1,1,1,1,1,1,1,1
Asthma,2012,"PAF Morbidity",0.146154566362066,0.000736084505668626,0.257518829825687,0.146154566362066,0.000736084505668626,0.257518829825687,0.146154566362066,0.000736084505668626,0.257518829825687
Asthma,2012,"PAF Mortality",NA,NA,NA,NA,NA,NA,NA,NA,NA
Asthma,2012,"Attributable Cases",613140.161229919,3087.98406863629,1080329.82320861,255090.420607037,1284.72281658431,449459.693594056,358049.740622882,1803.26125205198,630870.12961455
Asthma,2012,"Attributable Cases per 100,000",1007.18722734018,5.07254019361843,1774.62588173598,870.958386589335,4.38644504518847,1534.59580582469,1133.49891923509,5.70868918028983,1997.18231565196
Asthma,2012,"Attributable Deaths",NA,NA,NA,NA,NA,NA,NA,NA,NA
Asthma,2012,"Attributable Deaths per 100,000",NA,NA,NA,NA,NA,NA,NA,NA,NA
Asthma,2012,"YLL",NA,NA,NA,NA,NA,NA,NA,NA,NA
Asthma,2012,"YLL per 100,000",NA,NA,NA,NA,NA,NA,NA,NA,NA
Asthma,2012,"YLD",21239.2238110212,106.968013034853,37422.7107531525,9115.89049701879,45.9107499495066,16061.8550076357,12123.3333140024,61.0572630853466,21360.8557455168
Asthma,2012,"YLD per 100,000",34.8890454315851,0.175713194592489,61.47318128275,31.124497974933,0.156753642916004,54.8401907440985,38.3795424206774,0.193292534155434,67.6233052406589
Asthma,2012,"DALY",NA,NA,NA,NA,NA,NA,NA,NA,NA
Asthma,2012,"DALY per 100,000",NA,NA,NA,NA,NA,NA,NA,NA,NA
Asthma,2012,"Percentage YLD",1,1,1,1,1,1,1,1,1
Asthma,2013,"PAF Morbidity",0.145201617025111,0.00072713580207525,0.257018596066161,0.145201617025111,0.00072713580207525,0.257018596066161,0.145201617025111,0.00072713580207525,0.257018596066161
Asthma,2013,"PAF Mortality",NA,NA,NA,NA,NA,NA,NA,NA,NA
Asthma,2013,"Attributable Cases",611943.185618816,3064.46862105172,1083188.89047084,255194.610771268,1277.95503789986,451715.083673887,356748.574847548,1786.51358315185,631473.806796957
Asthma,2013,"Attributable Cases per 100,000",999.330803635713,5.00441537999189,1768.89627965852,864.560489500866,4.32951710769904,1530.34193267529,1124.75003129938,5.63248559416251,1990.89844791429
Asthma,2013,"Attributable Deaths",NA,NA,NA,NA,NA,NA,NA,NA,NA
Asthma,2013,"Attributable Deaths per 100,000",NA,NA,NA,NA,NA,NA,NA,NA,NA
Asthma,2013,"YLL",NA,NA,NA,NA,NA,NA,NA,NA,NA
Asthma,2013,"YLL per 100,000",NA,NA,NA,NA,NA,NA,NA,NA,NA
Asthma,2013,"YLD",21227.9680790116,106.304708665128,37575.2189595884,9128.65472934083,45.71417188377,16158.4565694068,12099.3133496708,60.5905367813579,21416.7623901816
Asthma,2013,"YLD per 100,000",34.6662286605903,0.173600380618923,61.362026152316,30.9264924421041,0.154872654643884,54.7423908326427,38.1464819433651,0.191028676625832,67.5223557066263
Asthma,2013,"DALY",NA,NA,NA,NA,NA,NA,NA,NA,NA
Asthma,2013,"DALY per 100,000",NA,NA,NA,NA,NA,NA,NA,NA,NA
Asthma,2013,"Percentage YLD",1,1,1,1,1,1,1,1,1
Asthma,2014,"PAF Morbidity",0.131096111556465,0.000657835569326307,0.231758804116953,0.131096111556465,0.000657835569326307,0.231758804116953,0.131096111556465,0.000657835569326307,0.231758804116953
Asthma,2014,"PAF Mortality",NA,NA,NA,NA,NA,NA,NA,NA,NA
Asthma,2014,"Attributable Cases",555251.940087208,2786.2342505062,981604.443414807,232069.701101642,1164.51740738191,410265.382859427,323182.238985566,1621.71684312429,571339.06055538
Asthma,2014,"Attributable Cases per 100,000",900.796302913235,4.52016342619537,1592.47647727694,779.613862711465,3.91207430291007,1378.24359814963,1013.97313885721,5.088080715456,1792.55661573947
Asthma,2014,"Attributable Deaths",NA,NA,NA,NA,NA,NA,NA,NA,NA
Asthma,2014,"Attributable Deaths per 100,000",NA,NA,NA,NA,NA,NA,NA,NA,NA
Asthma,2014,"YLL",NA,NA,NA,NA,NA,NA,NA,NA,NA
Asthma,2014,"YLL per 100,000",NA,NA,NA,NA,NA,NA,NA,NA,NA
Asthma,2014,"YLD",19289.8973141376,96.7960104325914,34101.7249099552,8308.68565650604,41.6926855747876,14688.5443715554,10981.2116576316,55.1033248578038,19413.1805383997
Asthma,2014,"YLD per 100,000",31.2943853585132,0.1570340993689,55.3239088494263,27.9121595278264,0.140062211884948,49.3446268976819,34.4531731938446,0.17288478303423,60.9081850150872
Asthma,2014,"DALY",NA,NA,NA,NA,NA,NA,NA,NA,NA
Asthma,2014,"DALY per 100,000",NA,NA,NA,NA,NA,NA,NA,NA,NA
Asthma,2014,"Percentage YLD",1,1,1,1,1,1,1,1,1
Asthma,2015,"PAF Morbidity",0.130418591089019,0.000652328816423602,0.231163328362173,0.130418591089019,0.000652328816423602,0.231163328362173,0.130418591089019,0.000652328816423602,0.231163328362173
Asthma,2015,"PAF Mortality",NA,NA,NA,NA,NA,NA,NA,NA,NA
Asthma,2015,"Attributable Cases",556394.98305579,2782.9811511541,986194.645205154,233325.273027225,1167.04833202556,413562.562312693,323069.710028564,1615.93281912853,572632.08289246
Asthma,2015,"Attributable Cases per 100,000",894.709557606821,4.47516586311048,1585.84782680768,774.764245575008,3.87522238281429,1373.24809452114,1007.33986527184,5.03852109244585,1785.48191713864
Asthma,2015,"Attributable Deaths",NA,NA,NA,NA,NA,NA,NA,NA,NA
Asthma,2015,"Attributable Deaths per 100,000",NA,NA,NA,NA,NA,NA,NA,NA,NA
Asthma,2015,"YLL",NA,NA,NA,NA,NA,NA,NA,NA,NA
Asthma,2015,"YLL per 100,000",NA,NA,NA,NA,NA,NA,NA,NA,NA
Asthma,2015,"YLD",19347.8051661717,96.7740161816999,34293.4469799809,8352.70129901856,41.7786122885623,14804.9309302709,10995.1038671531,54.9954038931376,19488.51604971
Asthma,2015,"YLD per 100,000",31.1121895920343,0.15561721410612,55.145491441635,27.7354194703649,0.138727256636026,49.1602602416888,34.2830234601957,0.171477117874609,60.7657063552236
Asthma,2015,"DALY",NA,NA,NA,NA,NA,NA,NA,NA,NA
Asthma,2015,"DALY per 100,000",NA,NA,NA,NA,NA,NA,NA,NA,NA
Asthma,2015,"Percentage YLD",1,1,1,1,1,1,1,1,1
Asthma,2016,"PAF Morbidity",0.123873314098081,0.000617817881132711,0.220061149996536,0.123873314098081,0.000617817881132711,0.220061149996536,0.123873314098081,0.000617817881132711,0.220061149996536
Asthma,2016,"PAF Mortality",NA,NA,NA,NA,NA,NA,NA,NA,NA
Asthma,2016,"Attributable Cases",531601.842512663,2651.36301824759,944391.563714743,223473.389389921,1114.5730372008,397000.850593465,308128.453122743,1536.78998104679,547390.713121277
Asthma,2016,"Attributable Cases per 100,000",848.913027824598,4.23395185585556,1508.0954159522,735.514511668231,3.6683770063779,1306.64276204554,955.786807826152,4.76698459813711,1697.95686515018
Asthma,2016,"Attributable Deaths",NA,NA,NA,NA,NA,NA,NA,NA,NA
Asthma,2016,"Attributable Deaths per 100,000",NA,NA,NA,NA,NA,NA,NA,NA,NA
Asthma,2016,"YLL",NA,NA,NA,NA,NA,NA,NA,NA,NA
Asthma,2016,"YLL per 100,000",NA,NA,NA,NA,NA,NA,NA,NA,NA
Asthma,2016,"YLD",18493.8305223429,92.2379389825204,32854.3209021229,7996.38137708009,39.8819344996699,14205.5849111927,10497.4491452628,52.3560044828505,18648.7359909303
Asthma,2016,"YLD per 100,000",29.5327299668325,0.147294425639781,52.4649442566177,26.3183664047531,0.131262794456153,46.7546220041746,32.5621451287115,0.162403627084908,57.8467053662963
Asthma,2016,"DALY",NA,NA,NA,NA,NA,NA,NA,NA,NA
Asthma,2016,"DALY per 100,000",NA,NA,NA,NA,NA,NA,NA,NA,NA
Asthma,2016,"Percentage YLD",1,1,1,1,1,1,1,1,1
Asthma,2017,"PAF Morbidity",0.110437528403934,0.000554663407200941,0.195150324977013,0.110437528403934,0.000554663407200941,0.195150324977013,0.110437528403934,0.000554663407200941,0.195150324977013
Asthma,2017,"PAF Mortality",NA,NA,NA,NA,NA,NA,NA,NA,NA
Asthma,2017,"Attributable Cases",475276.612656083,2387.03771397834,839844.813210292,199934.675453116,1004.15547058267,353297.628557388,275341.937202967,1382.88224339567,486547.184652905
Asthma,2017,"Attributable Cases per 100,000",756.425994527241,3.79908737078268,1336.65413185571,655.600908478101,3.29270166505774,1158.48962027448,851.516678658556,4.27667251430772,1504.68558075449
Asthma,2017,"Attributable Deaths",NA,NA,NA,NA,NA,NA,NA,NA,NA
Asthma,2017,"Attributable Deaths per 100,000",NA,NA,NA,NA,NA,NA,NA,NA,NA
Asthma,2017,"YLL",NA,NA,NA,NA,NA,NA,NA,NA,NA
Asthma,2017,"YLL per 100,000",NA,NA,NA,NA,NA,NA,NA,NA,NA
Asthma,2017,"YLD",16537.8826995745,83.06015625852,29223.5187612069,7154.115133619,35.9309551098173,12641.7886512478,9383.76756595554,47.1292011487027,16581.7301099591
Asthma,2017,"YLD per 100,000",26.3208498699108,0.132194304601524,46.5106606424314,23.4588841096621,0.117820316856472,41.4533802391358,29.0200420329585,0.145750775336456,51.2803094693007
Asthma,2017,"DALY",NA,NA,NA,NA,NA,NA,NA,NA,NA
Asthma,2017,"DALY per 100,000",NA,NA,NA,NA,NA,NA,NA,NA,NA
Asthma,2017,"Percentage YLD",1,1,1,1,1,1,1,1,1
Asthma,2018,"PAF Morbidity",0.101534415943611,0.000504688389928754,0.180974322932713,0.101534415943611,0.000504688389928754,0.180974322932713,0.101534415943611,0.000504688389928754,0.180974322932713
Asthma,2018,"PAF Mortality",NA,NA,NA,NA,NA,NA,NA,NA,NA
Asthma,2018,"Attributable Cases",564662.234427144,2806.71801081593,1006450.51839249,239627.262832476,1191.0946287328,427110.169929093,325034.971594668,1615.62338208313,579340.348463395
Asthma,2018,"Attributable Cases per 100,000",895.896957672113,4.45315796528262,1596.84126633705,782.755847624956,3.89077717908531,1395.17924271335,1002.75166048504,4.98429144763721,1787.29843609597
Asthma,2018,"Attributable Deaths",NA,NA,NA,NA,NA,NA,NA,NA,NA
Asthma,2018,"Attributable Deaths per 100,000",NA,NA,NA,NA,NA,NA,NA,NA,NA
Asthma,2018,"YLL",NA,NA,NA,NA,NA,NA,NA,NA,NA
Asthma,2018,"YLL per 100,000",NA,NA,NA,NA,NA,NA,NA,NA,NA
Asthma,2018,"YLD",19745.0154435578,98.1448503024031,35193.394948747,8356.91103766626,41.538979046474,14895.3071999794,11388.1044058916,56.6058712559291,20298.0877487676
Asthma,2018,"YLD per 100,000",31.3275763572511,0.15571728979947,55.8380807895232,27.2983170007159,0.135689396810117,48.6563535181099,35.1329598373964,0.174632382222148,62.6207730660131
Asthma,2018,"DALY",NA,NA,NA,NA,NA,NA,NA,NA,NA
Asthma,2018,"DALY per 100,000",NA,NA,NA,NA,NA,NA,NA,NA,NA
Asthma,2018,"Percentage YLD",1,1,1,1,1,1,1,1,1
Asthma,2019,"PAF Morbidity",0.0945977014351442,0.000468660163669846,0.169053457421307,0.0945977014351442,0.000468660163669846,0.169053457421307,0.0945977014351442,0.000468660163669846,0.169053457421307
Asthma,2019,"PAF Mortality",NA,NA,NA,NA,NA,NA,NA,NA,NA
Asthma,2019,"Attributable Cases",526706.974420617,2609.43525152409,941266.370354333,223662.758224285,1108.08004090996,399702.762335343,303044.216196332,1501.35521061413,541563.60801899
Asthma,2019,"Attributable Cases per 100,000",833.756998939759,4.13063621690515,1489.98866972062,728.55683200674,3.60944884443262,1301.98778099376,933.210554076302,4.62335346817786,1667.71991576152
Asthma,2019,"Attributable Deaths",NA,NA,NA,NA,NA,NA,NA,NA,NA
Asthma,2019,"Attributable Deaths per 100,000",NA,NA,NA,NA,NA,NA,NA,NA,NA
Asthma,2019,"YLL",NA,NA,NA,NA,NA,NA,NA,NA,NA
Asthma,2019,"YLL per 100,000",NA,NA,NA,NA,NA,NA,NA,NA,NA
Asthma,2019,"YLD",18420.5144545744,91.2597366341119,32918.8934697313,7802.89299846282,38.6574415052256,13944.377286831,10617.6214561116,52.6022951288863,18974.5161829003
Asthma,2019,"YLD per 100,000",29.1589699708583,0.144460673268639,52.1093495257626,25.4170656240722,0.125922363383762,45.4222751300099,32.6964709189861,0.16198631869321,58.4311391341725
Asthma,2019,"DALY",NA,NA,NA,NA,NA,NA,NA,NA,NA
Asthma,2019,"DALY per 100,000",NA,NA,NA,NA,NA,NA,NA,NA,NA
Asthma,2019,"Percentage YLD",1,1,1,1,1,1,1,1,1
Asthma,2020,"PAF Morbidity",0.073649873173276,0.000358060435143813,0.133747968396049,0.073649873173276,0.000358060435143813,0.133747968396049,0.073649873173276,0.000358060435143813,0.133747968396049
Asthma,2020,"PAF Mortality",NA,NA,NA,NA,NA,NA,NA,NA,NA
Asthma,2020,"Attributable Cases",409987.488455563,1993.21861932526,744536.158531052,174151.720414567,846.665962967464,316259.048312614,235835.768040996,1146.5526563578,428277.110218438
Asthma,2020,"Attributable Cases per 100,000",648.315574066192,3.15188806930468,1177.33931064439,566.577226802402,2.75450424597682,1028.90269540593,725.61795178842,3.52770572943495,1317.72021731896
Asthma,2020,"Attributable Deaths",NA,NA,NA,NA,NA,NA,NA,NA,NA
Asthma,2020,"Attributable Deaths per 100,000",NA,NA,NA,NA,NA,NA,NA,NA,NA
Asthma,2020,"YLL",NA,NA,NA,NA,NA,NA,NA,NA,NA
Asthma,2020,"YLL per 100,000",NA,NA,NA,NA,NA,NA,NA,NA,NA
Asthma,2020,"YLD",14342.9005763002,69.730265651536,26046.6682471184,6078.80497006433,29.5530658635999,11039.0932121376,8264.09560623583,40.1771997879362,15007.5750349808
Asthma,2020,"YLD per 100,000",22.6805111929805,0.110264870218262,41.1877463401483,19.7765055321477,0.0961465902297606,35.9140799967832,25.4269154208114,0.123616946067522,46.17520891191
Asthma,2020,"DALY",NA,NA,NA,NA,NA,NA,NA,NA,NA
Asthma,2020,"DALY per 100,000",NA,NA,NA,NA,NA,NA,NA,NA,NA
Asthma,2020,"Percentage YLD",1,1,1,1,1,1,1,1,1
Asthma,2021,"PAF Morbidity",0.0717225491080602,0.000346862483779218,0.13085754431842,0.0717225491080602,0.000346862483779218,0.13085754431842,0.0717225491080602,0.000346862483779218,0.13085754431842
Asthma,2021,"PAF Mortality",NA,NA,NA,NA,NA,NA,NA,NA,NA
Asthma,2021,"Attributable Cases",398858.597693172,1928.94822608866,727716.140509451,169459.945515306,819.537207384678,309179.088114343,229398.652177866,1109.41101870398,418537.052395109
Asthma,2021,"Attributable Cases per 100,000",630.453674537337,3.04898152920195,1150.26056215853,551.004820059138,2.66475331449918,1005.30640024964,705.611478003482,3.41245748913165,1287.38571624541
Asthma,2021,"Attributable Deaths",NA,NA,NA,NA,NA,NA,NA,NA,NA
Asthma,2021,"Attributable Deaths per 100,000",NA,NA,NA,NA,NA,NA,NA,NA,NA
Asthma,2021,"YLL",NA,NA,NA,NA,NA,NA,NA,NA,NA
Asthma,2021,"YLL per 100,000",NA,NA,NA,NA,NA,NA,NA,NA,NA
Asthma,2021,"YLD",13961.0000589702,67.5177781146657,25471.7966199678,5919.83362410477,28.6293253649284,10800.7160991564,8041.16643486546,38.8884527497373,14671.0805208114
Asthma,2021,"YLD per 100,000",22.0673788613293,0.106721608999219,40.2618568811193,19.2485418953192,0.0930892325212748,35.1188985257167,24.7339697906249,0.119617697669535,45.1270428658458
Asthma,2021,"DALY",NA,NA,NA,NA,NA,NA,NA,NA,NA
Asthma,2021,"DALY per 100,000",NA,NA,NA,NA,NA,NA,NA,NA,NA
Asthma,2021,"Percentage YLD",1,1,1,1,1,1,1,1,1
COPD,2010,"PAF Morbidity",0.0579374400054112,0,0.120523657801329,0.0579374400054112,0,0.120523657801329,0.0579374400054112,0,0.120523657801329
COPD,2010,"PAF Mortality",0.0259695598583692,0.00885966170018553,0.0342335078879327,0.0259695598583692,0.00885966170018553,0.0342335078879327,0.0259695598583692,0.00885966170018553,0.0342335078879327
COPD,2010,"Attributable Cases",224719.055396572,0,467469.093068742,107656.52912869,0,223951.190725257,117062.526267882,0,243517.902343485
COPD,2010,"Attributable Cases per 100,000",368.2473720913,0,766.042135379561,363.447989336882,0,756.058277537429,372.774384233003,0,775.459397553694
COPD,2010,"Attributable Deaths",1424.48229735127,485.970163578576,1877.77637466888,815.392240433077,278.175658062425,1074.86368066531,609.090056918192,207.794505516151,802.912694003572
COPD,2010,"Attributable Deaths per 100,000",2.3343007635221,0.796359860701516,3.07711428444129,2.75276077266104,0.939119851099765,3.62873526307045,1.93958885177775,0.66170166756462,2.55679844474843
COPD,2010,"YLL",16860.4668409583,5752.04328193288,22225.7492133877,9551.33666042636,3258.49232938333,12590.7316368949,7309.13018053195,2493.55095254955,9635.01757649272
COPD,2010,"YLL per 100,000",27.6292662206968,9.42587987916361,36.4213605568366,32.2452723750919,11.00065639278,42.5062570263585,23.2752238414165,7.94047378375523,30.68178911441
COPD,2010,"YLD",14106.2835389551,0,29344.4254688981,6508.36664951588,0,13538.9508897627,7597.91688943926,0,15805.4745791355
COPD,2010,"YLD per 100,000",23.1159829059794,0,48.0867434467491,21.9722184225926,0,45.707441234084,24.1948374105039,0,50.331017462111
COPD,2010,"DALY",30966.7503799135,5752.04328193288,51570.1746822858,16059.7033099422,3258.49232938333,26129.6825266576,14907.0470699712,2493.55095254955,25440.4921556282
COPD,2010,"DALY per 100,000",50.7452491266763,9.42587987916361,84.5081040035858,54.2174907976845,11.00065639278,88.2136982604425,47.4700612519205,7.94047378375523,81.012806576521
COPD,2010,"Percentage YLD",0.455529991552009,0,0.569019314937047,0.405260702760722,0,0.518144484761733,0.509686247972244,0,0.621272359137078
COPD,2011,"PAF Morbidity",0.0510880236774216,0,0.106154507170736,0.0510880236774216,0,0.106154507170736,0.0510880236774216,0,0.106154507170736
COPD,2011,"PAF Mortality",0.0229131706067637,0.00781950500444729,0.030199803010842,0.0229131706067637,0.00781950500444729,0.030199803010842,0.0229131706067637,0.00781950500444729,0.030199803010842
COPD,2011,"Attributable Cases",198958.59273302,0,413411.007877586,94429.4106234738,0,196212.474580183,104529.182109547,0,217198.533297403
COPD,2011,"Attributable Cases per 100,000",328.531530016174,0,682.647324138469,324.706121154252,0,674.698604199175,332.065648140469,0,689.990778450513
COPD,2011,"Attributable Deaths",1271.13105258082,433.794859626718,1675.36427182947,729.303307242683,248.887024786553,961.229530032089,541.827745338142,184.907834840165,714.13474179738
COPD,2011,"Attributable Deaths per 100,000",2.09896252189433,0.71630627754568,2.76645496933704,2.50779123237344,0.855825953910743,3.30529556601994,1.72126460577909,0.587410508561153,2.26864509133967
COPD,2011,"YLL",15090.8244215506,5149.99775066996,19889.8673877766,8518.16856121785,2906.96834743187,11227.03692897,6572.65586033274,2243.02940323808,8662.8304588066
COPD,2011,"YLL per 100,000",24.9188113381475,8.50396365075741,32.8432588658964,29.290678132895,9.99593675509129,38.6054258857693,20.8798460316883,7.12559878067159,27.519859554817
COPD,2011,"YLD",12492.2603807945,0,25957.3506414151,5709.34024153402,0,11863.2931161505,6782.92013926054,0,14094.0575252646
COPD,2011,"YLD per 100,000",20.6279173967123,0,42.8622257739516,19.6322068721834,0,40.7932641581436,21.5478082471563,0,44.7736436141941
COPD,2011,"DALY",27583.0848023451,5149.99775066996,45847.2180291917,14227.5088027519,2906.96834743187,23090.3300451205,13355.5759995933,2243.02940323808,22756.8879840712
COPD,2011,"DALY per 100,000",45.5467287348597,8.50396365075741,75.705484639848,48.9228850050784,9.99593675509129,79.3986900439129,42.4276542788446,7.12559878067159,72.2935031690111
COPD,2011,"Percentage YLD",0.452895695688556,0,0.566170680735473,0.401288821584122,0,0.5137775464001,0.507871778758707,0,0.619331498011934
COPD,2012,"PAF Morbidity",0.0478261552603102,0,0.0999675769661884,0.0478261552603102,0,0.0999675769661884,0.0478261552603102,0,0.0999675769661884
COPD,2012,"PAF Mortality",0.0213869602121945,0.00728728045854176,0.0282096344864854,0.0213869602121945,0.00728728045854176,0.0282096344864854,0.0213869602121945,0.00728728045854176,0.0282096344864854
COPD,2012,"Attributable Cases",187599.078022146,0,392124.877462776,89389.2701907287,0,186843.970607834,98209.8078314173,0,205280.906854943
COPD,2012,"Attributable Cases per 100,000",308.163462764671,0,644.131950695602,305.20289377565,0,637.943685996865,310.908509084626,0,649.869723840281
COPD,2012,"Attributable Deaths",1219.29198865742,415.455146221924,1608.25947170902,691.889549824705,235.750810114284,912.609885272288,527.402438832717,179.70433610764,695.649586436729
COPD,2012,"Attributable Deaths per 100,000",2.00289492521672,0.682455893882576,2.64184031739977,2.3623270704534,0.804926914643229,3.11593524904127,1.66962862025497,0.568900484065456,2.20225841532693
COPD,2012,"YLL",14148.5996328526,4820.91950409245,18662.1576969511,7920.00093782527,2698.61950895378,10446.5678793044,6228.59869502731,2122.29999513866,8215.58981764669
COPD,2012,"YLL per 100,000",23.2414865899079,7.91918203305609,30.6557750666231,27.041357422122,9.2139300564235,35.6678462637022,19.7182376864186,6.71868871234861,26.0085712196888
COPD,2012,"YLD",11781.0301664641,0,24625.0411202162,5406.18012267158,0,11300.1499820486,6374.85004379249,0,13324.8911381676
COPD,2012,"YLD per 100,000",19.3523501784163,0,40.4508274898473,18.4583878377261,0,38.5822422228233,20.1812340999158,0,42.1833840118495
COPD,2012,"DALY",25929.6297993166,4820.91950409245,43287.1988171673,13326.1810604968,2698.61950895378,21746.717861353,12603.4487388198,2122.29999513866,21540.4809558143
COPD,2012,"DALY per 100,000",42.5938367683242,7.91918203305609,71.1066025564704,45.4997452598481,9.2139300564235,74.2500884865255,39.8994717863345,6.71868871234861,68.1919552315383
COPD,2012,"Percentage YLD",0.454346253982174,0,0.568875829185097,0.405681124857088,0,0.519625538625789,0.505802036878791,0,0.618597661096833
COPD,2013,"PAF Morbidity",0.0473299665952594,0,0.0991325278175243,0.0473299665952594,0,0.0991325278175243,0.0473299665952594,0,0.0991325278175243
COPD,2013,"PAF Mortality",0.0211435637901345,0.00720047681663672,0.0278958783865754,0.0211435637901345,0.00720047681663672,0.0278958783865754,0.0211435637901345,0.00720047681663672,0.0278958783865754
COPD,2013,"Attributable Cases",187082.659302091,0,391844.285165807,89467.5837756168,0,187389.689353623,97615.0755264742,0,204454.595812184
COPD,2013,"Attributable Cases per 100,000",305.514414835109,0,639.899378892221,303.102552948645,0,634.847738615427,307.758928821543,0,644.600509300779
COPD,2013,"Attributable Deaths",1311.93698961405,446.782385995492,1730.91135800862,733.850812027988,249.914149351827,968.210147041259,578.086177586067,196.868236643665,762.701210967358
COPD,2013,"Attributable Deaths per 100,000",2.14245223570003,0.729615773718696,2.82665626331267,2.48617482692921,0.846671090129208,3.28014857420313,1.82257895945772,0.620682382323293,2.40462967868674
COPD,2013,"YLL",15564.8680184651,5300.64242874997,20535.5951180186,8548.64451549587,2911.25551295272,11278.7016484708,7016.22350296926,2389.38691579725,9256.89346954777
COPD,2013,"YLL per 100,000",25.4181310143154,8.65618799685086,33.5355524086354,28.9615061405447,9.86289045733988,38.2105240728462,22.1206142391472,7.53321301837784,29.1849553261935
COPD,2013,"YLD",11752.7728836597,0,24616.1611476637,5413.0930664277,0,11337.7134527756,6339.67981723204,0,13278.4476948881
COPD,2013,"YLD per 100,000",19.1928078403208,0,40.1993006544309,18.3387351993069,0,38.4104470816506,19.9876203455247,0,41.8640339819573
COPD,2013,"DALY",27317.6409021249,5300.64242874997,45151.7562656823,13961.7375819236,2911.25551295272,22616.4151012464,13355.9033202013,2389.38691579725,22535.3411644359
COPD,2013,"DALY per 100,000",44.6109388546362,8.65618799685086,73.7348530630663,47.3002413398517,9.86289045733988,76.6209711544968,42.1082345846719,7.53321301837784,71.0489893081509
COPD,2013,"Percentage YLD",0.430226494512034,0,0.545187234862297,0.387709125362455,0,0.501304623302159,0.474672484911076,0,0.589227720050827
COPD,2014,"PAF Morbidity",0.0427893935723905,0,0.0895567688110375,0.0427893935723905,0,0.0895567688110375,0.0427893935723905,0,0.0895567688110375
COPD,2014,"PAF Mortality",0.0191225605713128,0.00651358863179835,0.025226916118891,0.0191225605713128,0.00651358863179835,0.025226916118891,0.0191225605713128,0.00651358863179835,0.025226916118891
COPD,2014,"Attributable Cases",170571.525919993,0,357000.495618599,81833.3882824285,0,171274.543141974,88738.1376375645,0,185725.952476625
COPD,2014,"Attributable Cases per 100,000",276.721590395283,0,579.169028280962,274.910699823277,0,575.378894914737,278.412849168743,0,582.708776296275
COPD,2014,"Attributable Deaths",1109.70131251385,377.99006189189,1463.94316929536,629.801532416187,214.525041588279,830.848482375674,479.899780097666,163.465020303611,633.094686919687
COPD,2014,"Attributable Deaths per 100,000",1.80029058429484,0.613220820510203,2.37498421773948,2.11575230673277,0.720674416035572,2.79114848512327,1.50566902404637,0.512865868653178,1.98631276553057
COPD,2014,"YLL",13203.7789799637,4497.51404054593,17418.7250466663,7346.51264722733,2502.39297629049,9691.68630042163,5857.26633273634,1995.12106425543,7727.03874624462
COPD,2014,"YLL per 100,000",21.4207541314789,7.2964067795744,28.2587452482107,24.6798400445003,8.40652719853943,32.5582053882605,18.376971293873,6.25962359278532,24.2433178141046
COPD,2014,"YLD",10719.6060015064,0,22435.7766323139,4952.89455415359,0,10366.2425545098,5766.71144735281,0,12069.5340778041
COPD,2014,"YLD per 100,000",17.39063073481,0,36.3980081550031,16.6387306771902,0,34.8243064965456,18.0928584612514,0,37.8677472865758
COPD,2014,"DALY",23923.3849814701,4497.51404054593,39854.5016789801,12299.4072013809,2502.39297629049,20057.9288549314,11623.9777800891,1995.12106425543,19796.5728240487
COPD,2014,"DALY per 100,000",38.811384866289,7.2964067795744,64.6567534032138,41.3185707216905,8.40652719853943,67.3825118848061,36.4698297551244,6.25962359278532,62.1110651006804
COPD,2014,"Percentage YLD",0.44808065454823,0,0.562942094045723,0.402693761825977,0,0.5168152020821,0.496104823705933,0,0.609677957143276
COPD,2015,"PAF Morbidity",0.0424746345237909,0,0.0890008268341495,0.0424746345237909,0,0.0890008268341495,0.0424746345237909,0,0.0890008268341495
COPD,2015,"PAF Mortality",0.0189709491247497,0.00645997511957654,0.025030617423397,0.0189709491247497,0.00645997511957654,0.025030617423397,0.0189709491247497,0.00645997511957654,0.025030617423397
COPD,2015,"Attributable Cases",170928.778339298,0,358162.06007441,82253.8034003351,0,172353.608099511,88674.9749389633,0,185808.4519749
COPD,2015,"Attributable Cases per 100,000",274.861593485816,0,575.941602781476,273.126460371482,0,572.30582619212,276.49090748898,0,579.355647306633
COPD,2015,"Attributable Deaths",1269.801508716,432.391974653736,1675.39934661765,707.293896218044,240.847252383172,933.216509396509,562.507612497954,191.544722270564,742.182837221143
COPD,2015,"Attributable Deaths per 100,000",2.04190113266684,0.695306830824521,2.69412171906074,2.34859265262379,0.799741225502344,3.09877612262073,1.75391355177796,0.597241489177374,2.31414563496936
COPD,2015,"YLL",15256.6270136536,5195.17659705716,20129.8728618706,8363.89218364271,2848.06706579924,11035.472397434,6892.73483001093,2347.10953125792,9094.40046443657
COPD,2015,"YLL per 100,000",24.5333808205629,8.35409070246102,32.3697915894398,27.7725791709437,9.45710039445023,36.6436491668186,21.4917287492035,7.31834933948641,28.3565801874887
COPD,2015,"YLD",10743.7566772513,0,22512.3356163239,4978.08798443064,0,10431.0243427594,5765.66869282065,0,12081.3112735645
COPD,2015,"YLD per 100,000",17.2764709899891,0,36.2009048488452,16.5299049332448,0,34.6365595147061,17.9775068474061,0,37.6698467632377
COPD,2015,"DALY",26000.3836909049,5195.17659705716,42642.2084781945,13341.9801680734,2848.06706579924,21466.4967401934,12658.4035228316,2347.10953125792,21175.7117380011
COPD,2015,"DALY per 100,000",41.809851810552,8.35409070246102,68.570696438285,44.3024841041885,9.45710039445023,71.2802086815248,39.4692355966096,7.31834933948641,66.0264269507265
COPD,2015,"Percentage YLD",0.413215312703617,0,0.527935499115526,0.373114629291905,0,0.485921129516609,0.455481505422172,0,0.570526810292939
COPD,2016,"PAF Morbidity",0.0402643121686286,0,0.0844561057301731,0.0402643121686286,0,0.0844561057301731,0.0402643121686286,0,0.0844561057301731
COPD,2016,"PAF Mortality",0.0179744736348927,0.00611898760221457,0.0237189890788919,0.0179744736348927,0.00611898760221457,0.0237189890788919,0.0179744736348927,0.00611898760221457,0.0237189890788919
COPD,2016,"Attributable Cases",163327.54642409,0,342586.468922475,78763.1182722294,0,165208.987467079,84564.4281518608,0,177377.481455396
COPD,2016,"Attributable Cases per 100,000",260.817158395636,0,547.075072671119,259.231833515471,0,543.749786369565,262.311266680439,0,550.209028287826
COPD,2016,"Attributable Deaths",1152.10983657572,392.208748339147,1520.31604298974,644.474752179077,219.396300477403,850.44435342367,507.635084396639,172.812447861744,669.871689566066
COPD,2016,"Attributable Deaths per 100,000",1.83979996218823,0.626316708230653,2.42778709946624,2.12114978846281,0.722095651961021,2.79905435281158,1.57463847281493,0.536048703780704,2.07788186171959
COPD,2016,"YLL",14038.4154162491,4779.04897977165,18524.9943173064,7646.61691053678,2603.1112245551,10090.4219325461,6391.79850571234,2175.93775521655,8434.57238476035
COPD,2016,"YLL per 100,000",22.4178939646615,7.63164574517697,29.5824953164331,25.1671920232717,8.56757973006826,33.2104497117265,19.8267853167367,6.74956363169217,26.16328655568
COPD,2016,"YLD",10266.5205730479,0,21534.4631585162,4766.14451126862,0,9997.19064076333,5500.37606177927,0,11537.2725177529
COPD,2016,"YLD per 100,000",16.3945689572774,0,34.3883050443675,15.6867377467899,0,32.9035990024094,17.0616728985985,0,35.7875839086201
COPD,2016,"DALY",24304.935989297,4779.04897977165,40059.4574758227,12412.7614218054,2603.1112245551,20087.6125733094,11892.1745674916,2175.93775521655,19971.8449025133
COPD,2016,"DALY per 100,000",38.8124629219389,7.63164574517697,63.9708003608006,40.8539297700616,8.56757973006826,66.1140487141359,36.8884582153352,6.74956363169217,61.9508704643
COPD,2016,"Percentage YLD",0.422404756695055,0,0.537562526190303,0.383971329932755,0,0.497679383464747,0.462520629054258,0,0.577676853293661
COPD,2017,"PAF Morbidity",0.0360673577207993,0,0.0754635423661591,0.0360673577207993,0,0.0754635423661591,0.0360673577207993,0,0.0754635423661591
COPD,2017,"PAF Mortality",0.0161212503042199,0.00549178478244989,0.021266568675268,0.0161212503042199,0.00549178478244989,0.021266568675268,0.0161212503042199,0.00549178478244989,0.021266568675268
COPD,2017,"Attributable Cases",147167.619438229,0,307918.034095387,71047.2557524303,0,148651.798559145,76120.3636857988,0,159266.235536242
COPD,2017,"Attributable Cases per 100,000",234.224470406085,0,490.06662430078,232.969320157233,0,487.440480053858,235.408234293901,0,492.543407240946
COPD,2017,"Attributable Deaths",1119.12107486864,381.234207812889,1476.30393086843,606.81998270114,206.716270996196,800.494911505761,512.301092167499,174.517936816693,675.809019362665
COPD,2017,"Attributable Deaths per 100,000",1.78113597326631,0.606752903706082,2.349609973213,1.98980857642587,0.677838272701684,2.62488330263822,1.58433157297812,0.539710497551088,2.08999274654987
COPD,2017,"YLL",13616.48590307,4638.52422496965,17962.3743263671,7191.61926567906,2449.86117696415,9486.92329154583,6424.86663739094,2188.66304800551,8475.45103482123
COPD,2017,"YLL per 100,000",21.6713038616293,7.38243836658194,28.587998024899,23.5818629926125,8.03327991816788,31.1083383335273,19.8694073103091,6.76861326782397,26.2110014501141
COPD,2017,"YLD",9251.52977300819,0,19356.9269582112,4299.51927221963,0,8995.86150072081,4952.01050078855,0,10361.0654574904
COPD,2017,"YLD per 100,000",14.7242625096514,0,30.8074968038692,14.0984485782572,0,29.4981096153015,15.3144834279473,0,32.0424129188229
COPD,2017,"DALY",22868.0156760782,4638.52422496965,37319.3012845782,11491.1385378987,2449.86117696415,18482.7847922667,11376.8771381795,2188.66304800551,18836.5164923116
COPD,2017,"DALY per 100,000",36.3955663712808,7.38243836658194,59.3954948287682,37.6803115708697,8.03327991816788,60.6064479488289,35.1838907382564,6.76861326782397,58.253414368937
COPD,2017,"Percentage YLD",0.404561983166998,0,0.518684066740826,0.374159554167716,0,0.486715697976679,0.435269752906988,0,0.550052100223488
COPD,2018,"PAF Morbidity",0.0329246126836945,0,0.0691445058280396,0.0329246126836945,0,0.0691445058280396,0.0329246126836945,0,0.0691445058280396
COPD,2018,"PAF Mortality",0.0146894943118273,0.00499920952005979,0.0193869843113735,0.0146894943118273,0.00499920952005979,0.0193869843113735,0.0146894943118273,0.00499920952005979,0.0193869843113735
COPD,2018,"Attributable Cases",140125.371794717,0,294275.279098859,65293.6007426623,0,137122.152368418,74831.771052055,0,157153.126730441
COPD,2018,"Attributable Cases per 100,000",222.323871917732,0,466.899167659487,213.28519630731,0,447.917174934873,230.860335770452,0,484.826472690702
COPD,2018,"Attributable Deaths",1038.04780503959,353.274139944545,1370.00063334752,563.78279168793,191.869661379895,744.072457870515,474.265013351655,161.40447856465,625.928175477005
COPD,2018,"Attributable Deaths per 100,000",1.64697373713448,0.560507163227659,2.1736523616992,1.84162800078623,0.626752973145333,2.43055427237423,1.46313495841729,0.497942138645489,1.93102457321621
COPD,2018,"YLL",12855.8152529166,4375.16177454553,16966.9209386969,6772.60368699571,2304.88974697791,8938.38539569192,6083.21156592092,2070.27202756762,8028.53554300499
COPD,2018,"YLL per 100,000",20.3971242829217,6.94166155297288,26.9198326420094,22.1230884874246,7.52905118663003,29.1977354917861,18.7670590302384,6.3869087781975,24.7684958560424
COPD,2018,"YLD",8909.53034842917,0,18710.7766162772,3945.52437670274,0,8285.93902927523,4964.00597172644,0,10424.837587002
COPD,2018,"YLD per 100,000",14.1359217011262,0,29.6866459702436,12.8882759052753,0,27.0664829684396,15.3142451299477,0,32.1612260655112
COPD,2018,"DALY",21765.3456013458,4375.16177454553,35677.6975549742,10718.1280636984,2304.88974697791,17224.3244249671,11047.2175376474,2070.27202756762,18453.373130007
COPD,2018,"DALY per 100,000",34.5330459840479,6.94166155297288,56.606478612253,35.0113643926999,7.52905118663003,56.2642184602257,34.0813041601861,6.3869087781975,56.9297219215536
COPD,2018,"Percentage YLD",0.409344768128941,0,0.524439016487728,0.368116927998458,0,0.481060320558322,0.449344457535104,0,0.5649285642011
COPD,2019,"PAF Morbidity",0.0306062358729575,0,0.0643518576991918,0.0306062358729575,0,0.0643518576991918,0.0306062358729575,0,0.0643518576991918
COPD,2019,"PAF Mortality",0.0136470786900112,0.00464300028184679,0.0180139511955646,0.0136470786900112,0.00464300028184679,0.0180139511955646,0.0136470786900112,0.00464300028184679,0.0180139511955646
COPD,2019,"Attributable Cases",130653.893826211,0,274709.402954661,60850.7306847312,0,127943.128262158,69803.1631414803,0,146766.274692503
COPD,2019,"Attributable Cases per 100,000",206.820117649219,0,434.854479836646,198.21456162365,0,416.760666566745,214.955590867759,0,451.959909496411
COPD,2019,"Attributable Deaths",928.847469799544,316.011885183056,1226.06554627252,502.922143884294,171.103846386618,663.850129458947,425.92532591525,144.908038796438,562.215416813571
COPD,2019,"Attributable Deaths per 100,000",1.47033002504806,0.50023472977427,1.94081487431999,1.63821356225497,0.557351958177125,2.16241877318206,1.31161721012681,0.446237558573709,1.73131619939883
COPD,2019,"YLL",11557.1497940052,3931.96602509425,15255.27455934,6062.01205632505,2062.41381949947,8001.7703282895,5495.13773768017,1869.55220559478,7253.50423105053
COPD,2019,"YLL per 100,000",18.2945261720648,6.22415185715329,24.1485162572389,19.7463374520046,6.71808615144899,26.0648866494714,16.9220208102694,5.75719897101535,22.3368285572823
COPD,2019,"YLD",8307.45106716525,0,17467.0257112397,3677.3024649009,0,7731.79837992678,4630.14860226435,0,9735.22733131296
COPD,2019,"YLD per 100,000",13.1503773577665,0,27.6496337521002,11.9784082760537,0,25.1854827246008,14.2583270415409,0,29.9791792958274
COPD,2019,"DALY",19864.6008611705,3931.96602509425,32722.3002705798,9739.31452122595,2062.41381949947,15733.5687082163,10125.2863399445,1869.55220559478,16988.7315623635
COPD,2019,"DALY per 100,000",31.4449035298313,6.22415185715329,51.7981500093391,31.7247457280583,6.71808615144899,51.2503693740722,31.1803478518103,5.75719897101535,52.3160078531097
COPD,2019,"Percentage YLD",0.418203774907147,0,0.533795777399676,0.377573027022236,0,0.491420511348397,0.457285695121361,0,0.573040270580306
COPD,2020,"PAF Morbidity",0.0235212679554507,0,0.0497906576030708,0.0235212679554507,0,0.0497906576030708,0.0235212679554507,0,0.0497906576030708
COPD,2020,"PAF Mortality",0.0104531280461817,0.00355015040301624,0.0138097394099334,0.0104531280461817,0.00355015040301624,0.0138097394099334,0.0104531280461817,0.00355015040301624,0.0138097394099334
COPD,2020,"Attributable Cases",100630.75958511,0,213018.775362323,46829.4799198101,0,99130.3106972521,53801.2796652998,0,113888.46466507
COPD,2020,"Attributable Cases per 100,000",159.127999039436,0,336.847814932455,152.352884039299,0,322.506010237564,165.535426108666,0,350.411284721793
COPD,2020,"Attributable Deaths",664.829396865203,225.793115782236,878.313236211175,364.281059281386,123.719191394713,481.25560869677,300.548337583817,102.073924387523,397.057627514406
COPD,2020,"Attributable Deaths per 100,000",1.05129854988602,0.357047952926545,1.38888177317123,1.18513530531293,0.402502347928508,1.56569494409491,0.924725163373323,0.314060384310344,1.22166431670741
COPD,2020,"YLL",8266.02406802896,2807.3537936976,10920.332921533,4363.15156808603,1481.83818560605,5764.20626391541,3902.87249994293,1325.51560809155,5156.12665761755
COPD,2020,"YLL per 100,000",13.0711114114644,4.43928470408732,17.2683852711884,14.1948773729023,4.82094444873685,18.753004517853,12.0083326334436,4.07833777122296,15.8643368456804
COPD,2020,"YLD",6398.92123641832,0,13545.4643395485,2830.32734376685,0,5991.33770955776,3568.59389265147,0,7554.12662999079
COPD,2020,"YLD per 100,000",10.1186509627904,0,21.4195206843229,9.20805728221966,0,19.4919435549484,10.9798263963942,0,23.2424875087286
COPD,2020,"DALY",14664.9453044473,2807.3537936976,24465.7972610815,7193.47891185289,1481.83818560605,11755.5439734732,7471.4663925944,1325.51560809155,12710.2532876083
COPD,2020,"DALY per 100,000",23.1897623742548,4.43928470408732,38.6879059555114,23.402934655122,4.82094444873685,38.2449480728014,22.9881590298378,4.07833777122296,39.106824354409
COPD,2020,"Percentage YLD",0.436341295761791,0,0.553649006202456,0.393457376945006,0,0.509660609758037,0.477629651950065,0,0.594333288177314
COPD,2021,"PAF Morbidity",0.0228224391749932,0,0.0484023753027004,0.0228224391749932,0,0.0484023753027004,0.0228224391749932,0,0.0484023753027004
COPD,2021,"PAF Mortality",0.0101332833262561,0.0034398788868419,0.0133903183630526,0.0101332833262561,0.0034398788868419,0.0133903183630526,0.0101332833262561,0.0034398788868419,0.0133903183630526
COPD,2021,"Attributable Cases",97739.9396497833,0,207289.20360869,45449.3181246579,0,96390.0017984022,52290.6215251254,0,110899.201810288
COPD,2021,"Attributable Cases per 100,000",154.492104363928,0,327.65055301014,147.780015383197,0,313.415394032635,160.841671865867,0,341.116867757751
COPD,2021,"Attributable Deaths",624.990515713499,212.161410103748,825.874665677997,340.721518562036,115.662487691172,450.236064639281,284.268997151463,96.4989224125757,375.638601038715
COPD,2021,"Attributable Deaths per 100,000",0.987887861666887,0.335351779724768,1.30541430144756,1.1078676937766,0.376080542361027,1.46395799329638,0.874388168048553,0.296822786981705,1.15543359107697
COPD,2021,"YLL",7739.04269261185,2627.12180302958,10226.5220603099,4093.46657638227,1389.58211240431,5409.18662801517,3645.57611622957,1237.53969062527,4817.33543229472
COPD,2021,"YLL per 100,000",12.2326757682475,4.15254579882785,16.1644965106637,13.3100468519499,4.51827385801665,17.5881556881923,11.2134937460419,3.80657079673252,14.8177294946984
COPD,2021,"YLD",6215.98247835083,0,13183.0044319633,2747.46521083465,0,5826.88998517055,3468.51726751618,0,7356.1144467927
COPD,2021,"YLD per 100,000",9.82525891882779,0,20.8376443021213,8.93347728580471,0,18.9463324682428,10.6688752195242,0,22.6268059462687
COPD,2021,"DALY",13955.0251709627,2627.12180302958,23409.5264922731,6840.93178721693,1389.58211240431,11236.0766131857,7114.09338374575,1237.53969062527,12173.4498790874
COPD,2021,"DALY per 100,000",22.0579346870753,4.15254579882785,37.002140812785,22.2435241377547,4.51827385801665,36.5344881564351,21.8823689655661,3.80657079673252,37.4445354409671
COPD,2021,"Percentage YLD",0.445429685880103,0,0.563146992157856,0.401621489044608,0,0.518587598302116,0.487555768587608,0,0.604275248171815
Diabetes,2010,"PAF Morbidity",0.0342335078879327,0,0.100951253758156,0.0342335078879327,0,0.100951253758156,0.0342335078879327,0,0.100951253758156
Diabetes,2010,"PAF Mortality",0.0913972786163258,0,0.226887397568913,0.0913972786163258,0,0.226887397568913,0.0913972786163258,0,0.226887397568913
Diabetes,2010,"Attributable Cases",176996.63339203,0,521945.69456309,94663.143264645,0,279152.315577407,82333.4901273847,0,242793.378985683
Diabetes,2010,"Attributable Cases per 100,000",290.044584784315,0,855.313004311243,319.582373333971,0,942.417042760723,262.183100454843,0,773.152222429615
Diabetes,2010,"Attributable Deaths",7388.36332874073,0,18341.0989181481,2286.5680498132,0,5676.24640514923,5101.79527892753,0,12664.8525129989
Diabetes,2010,"Attributable Deaths per 100,000",12.107319404058,0,30.0555796924094,7.71944411465422,0,19.1629839790406,16.2461776130902,0,40.3300077954176
Diabetes,2010,"YLL",63476.6233910148,0,157576.309772934,22975.1378424397,0,57034.1843080552,40501.4855485751,0,100542.125464879
Diabetes,2010,"YLL per 100,000",104.019215067095,0,258.220478344948,77.563968680346,0,192.547166233206,128.973095124757,0,320.166752799104
Diabetes,2010,"YLD",12265.4727793111,0,36169.6750172791,6674.54283804423,0,19682.5715310525,5590.92994126686,0,16487.1034862266
Diabetes,2010,"YLD per 100,000",20.0994442169927,0,59.2712876573999,22.5332285358213,0,66.4482786676986,17.8037800190327,0,52.5015993230805
Diabetes,2010,"DALY",75742.0961703259,0,193745.984790213,29649.680680484,0,76716.7558391077,46092.4154898419,0,117029.228951106
Diabetes,2010,"DALY per 100,000",124.118659284087,0,317.491766002348,100.097197216167,0,258.995444900905,146.77687514379,0,372.668352122184
Diabetes,2010,"Percentage YLD",0.16193732943077,NA,0.186686062456692,0.225113481321151,NA,0.256561572706897,0.12129826310576,NA,0.140880219702335
Diabetes,2011,"PAF Morbidity",0.030199803010842,0,0.0889466264497408,0.030199803010842,0,0.0889466264497408,0.030199803010842,0,0.0889466264497408
Diabetes,2011,"PAF Mortality",0.0805426675410328,0,0.199485864883635,0.0805426675410328,0,0.199485864883635,0.0805426675410328,0,0.199485864883635
Diabetes,2011,"Attributable Cases",157529.567439716,0,463967.383655427,83294.7909699441,0,245325.794176639,74234.7764697715,0,218641.589478788
Diabetes,2011,"Attributable Cases per 100,000",260.121611752667,0,766.128832819295,286.418482437096,0,843.580262973501,235.827150519206,0,694.575042638789
Diabetes,2011,"Attributable Deaths",6566.09356209256,0,16262.7200356084,2041.42972364043,0,5056.15702152034,4524.66383845213,0,11206.5630140881
Diabetes,2011,"Attributable Deaths per 100,000",10.8423000713434,0,26.853910766712,7.01968510441495,0,17.3861630986034,14.3738370454171,0,35.6007244637218
Diabetes,2011,"YLL",56423.1045946707,0,139747.194414109,20347.5285546807,0,50396.1993797517,36075.5760399899,0,89350.9950343575
Diabetes,2011,"YLL per 100,000",93.1689786609215,0,230.758365173716,69.9672594421908,0,173.292984817673,114.603972766242,0,283.84796933535
Diabetes,2011,"YLD",10937.7293808552,0,32214.5852771958,5884.84873724774,0,17332.4786972049,5052.88064360749,0,14882.1065799909
Diabetes,2011,"YLD per 100,000",18.060989068299,0,53.1945207521421,20.2357125225581,0,59.5996722906484,16.0518627624726,0,47.2770978156242
Diabetes,2011,"DALY",67360.8339755259,0,171961.779691305,26232.3772919285,0,67728.6780769566,41128.4566835974,0,104233.101614348
Diabetes,2011,"DALY per 100,000",111.22996772922,0,283.952885925858,90.202971964749,0,232.892657108322,130.655835528715,0,331.125067150974
Diabetes,2011,"Percentage YLD",0.162375207302647,NA,0.187335728526568,0.224335319355843,NA,0.255910482668965,0.12285607219545,NA,0.142777163391464
Diabetes,2012,"PAF Morbidity",0.0282096344864854,0,0.083605710253509,0.0282096344864854,0,0.083605710253509,0.0282096344864854,0,0.083605710253509
Diabetes,2012,"PAF Mortality",0.0756376555062368,0,0.189849402300996,0.0756376555062368,0,0.189849402300996,0.0756376555062368,0,0.189849402300996
Diabetes,2012,"Attributable Cases",148409.36858212,0,439845.141365703,78744.9985207695,0,233378.831384521,69664.3700613507,0,206466.309981181
Diabetes,2012,"Attributable Cases per 100,000",243.787684945795,0,722.520618291472,268.860025007686,0,796.828238250041,220.540554048059,0,653.622423563262
Diabetes,2012,"Attributable Deaths",6231.38524747028,0,15640.6852753643,1921.06554376803,0,4821.84624608474,4310.31970370225,0,10818.8390292796
Diabetes,2012,"Attributable Deaths per 100,000",10.2361124368342,0,25.6924915904953,6.55911791023332,0,16.4632894362633,13.6454301494667,0,34.2498288805717
Diabetes,2012,"YLL",47877.502337623,0,120171.826342671,19106.1278607212,0,47956.0997808193,28771.3744769018,0,72215.7265618517
Diabetes,2012,"YLL per 100,000",78.6469585268633,0,197.402708600415,65.2342893000202,0,163.737106210516,91.083216029544,0,228.617531930714
Diabetes,2012,"YLD",10310.8215165383,0,30558.4801745778,5567.41715532479,0,16500.3153717392,4743.40436121353,0,14058.1648028386
Diabetes,2012,"YLD per 100,000",16.9372818671839,0,50.1975125182212,19.0089014378994,0,56.3372314028352,15.0164714756588,0,44.5047511631346
Diabetes,2012,"DALY",58188.3238541613,0,150730.306517249,24673.545016046,0,64456.4151525585,33514.7788381153,0,86273.8913646903
Diabetes,2012,"DALY per 100,000",95.5842403940472,0,247.600221118636,84.2431907379195,0,220.074337613351,106.099687505203,0,273.122283093848
Diabetes,2012,"Percentage YLD",0.177197431264399,NA,0.202736137679657,0.22564317983914,NA,0.255991825370454,0.141531721994209,NA,0.162948078271015
Diabetes,2013,"PAF Morbidity",0.0278958783865754,0,0.0828538401566078,0.0278958783865754,0,0.0828538401566078,0.0278958783865754,0,0.0828538401566078
Diabetes,2013,"PAF Mortality",0.0749340107066289,0,0.188947623365088,0.0749340107066289,0,0.188947623365088,0.0749340107066289,0,0.188947623365088
Diabetes,2013,"Attributable Cases",148114.682696734,0,439916.968196548,78829.608331936,0,234132.644178911,69285.0743647976,0,205784.324017637
Diabetes,2013,"Attributable Cases per 100,000",241.877952672841,0,718.40423701472,267.062711711048,0,793.205753239369,218.440647152376,0,648.792850759584
Diabetes,2013,"Attributable Deaths",6823.11255323115,0,17204.6162847583,1934.63223829674,0,4878.21431236046,4888.48031493441,0,12326.4019723979
Diabetes,2013,"Attributable Deaths per 100,000",11.1424503309442,0,28.0959138399514,6.5542394876244,0,16.5266474124905,15.4123065230983,0,38.8624425765062
Diabetes,2013,"YLL",56318.1923741432,0,142007.46097754,19525.2441163749,0,49233.2978926728,36792.9482577684,0,92774.1630848674
Diabetes,2013,"YLL per 100,000",91.9701465221002,0,231.904584340532,66.1485544693075,0,166.794917797001,116.000098170556,0,292.496593372714
Diabetes,2013,"YLD",10296.4768998427,0,30581.6737302067,5577.21865940179,0,16564.955471949,4719.25824044091,0,14016.7182582576
Diabetes,2013,"YLD per 100,000",16.8146108605347,0,49.9412515794716,18.8947677212025,0,56.1195472275261,14.8787864279881,0,44.1916391857402
Diabetes,2013,"DALY",66614.6692739859,0,172589.134707747,25102.4627757766,0,65798.2533646218,41512.2064982093,0,106790.881343125
Diabetes,2013,"DALY per 100,000",108.784757382635,0,281.845835920004,85.04332219051,0,222.914465024527,130.878884598544,0,336.688232558454
Diabetes,2013,"Percentage YLD",0.154567710266538,NA,0.177193505153103,0.222178146790589,NA,0.251753726351277,0.113683627986493,NA,0.131253886867186
Diabetes,2014,"PAF Morbidity",0.025226916118891,0,0.0748673548474706,0.025226916118891,0,0.0748673548474706,0.025226916118891,0,0.0748673548474706
Diabetes,2014,"PAF Mortality",0.0677184602616749,0,0.170501569407641,0.0677184602616749,0,0.170501569407641,0.0677184602616749,0,0.170501569407641
Diabetes,2014,"Attributable Cases",135310.772932592,0,401569.482535516,72193.4568433491,0,214252.631026475,63117.3160892432,0,187316.851509041
Diabetes,2014,"Attributable Cases per 100,000",219.517367166457,0,651.474185167116,242.526359472864,0,719.759281275096,198.028404383049,0,587.700167192531
Diabetes,2014,"Attributable Deaths",4873.12956935991,0,12269.5678001539,1728.55080789547,0,4352.14599399007,3144.57876146444,0,7917.4218061638
Diabetes,2014,"Attributable Deaths per 100,000",7.90577534768655,0,19.90516469152,5.80688545656458,0,14.6205787888388,9.86600751066719,0,24.840638104531
Diabetes,2014,"YLL",43731.0680497306,0,110106.102612779,17351.4870719794,0,43687.5818779241,26379.5809777512,0,66418.5207348554
Diabetes,2014,"YLL per 100,000",70.9457843865568,0,178.627327526671,58.2905040845858,0,146.763857145894,82.7650263507926,0,208.385820208338
Diabetes,2014,"YLD",9412.84049834243,0,27935.0225128915,5111.7008250487,0,15170.2854894915,4301.13967329372,0,12764.7370234
Diabetes,2014,"YLD per 100,000",15.2706389814453,0,45.3195444890448,17.1722237169435,0,50.9629857441758,13.4946775196632,0,40.0489225736255
Diabetes,2014,"DALY",53143.908548073,0,138041.125125671,22463.1878970281,0,58857.8673674155,30680.720651045,0,79183.2577582554
Diabetes,2014,"DALY per 100,000",86.2164233680021,0,223.946872015716,75.4627278015293,0,197.72684289007,96.2597038704558,0,248.434742781964
Diabetes,2014,"Percentage YLD",0.177119838482105,NA,0.202367392235175,0.227559011146632,NA,0.257744396255341,0.140190307855341,NA,0.161204999450395
Diabetes,2015,"PAF Morbidity",0.025030617423397,0,0.0743754109364558,0.025030617423397,0,0.0743754109364558,0.025030617423397,0,0.0743754109364558
Diabetes,2015,"PAF Mortality",0.0672615782982494,0,0.169791533082498,0.0672615782982494,0,0.169791533082498,0.0672615782982494,0,0.169791533082498
Diabetes,2015,"Attributable Cases",135696.537003161,0,403205.623399057,72552.5701981842,0,215581.067446705,63143.9668049765,0,187624.555952352
Diabetes,2015,"Attributable Cases per 100,000",218.206476133344,0,648.373791860341,240.913196349566,0,715.84402715394,196.884551660478,0,585.018307343082
Diabetes,2015,"Attributable Deaths",6768.98776980086,0,17087.2709194378,2379.63569527761,0,6007.0251561364,4389.35207452325,0,11080.2457633014
Diabetes,2015,"Attributable Deaths per 100,000",10.8848538132078,0,27.4771431637895,7.90165861706716,0,19.9465246643087,13.6861153804546,0,34.548498134957
Diabetes,2015,"YLL",54843.7745332927,0,138444.692997651,21376.453041138,0,53961.5754722087,33467.3214921546,0,84483.1175254428
Diabetes,2015,"YLL per 100,000",88.1913941435564,0,222.62564149059,70.9812156163402,0,179.181186711336,104.351989915538,0,263.420585663386
Diabetes,2015,"YLD",9444.84600232689,0,28064.201964031,5140.29683096736,0,15273.7618362222,4304.54917135953,0,12790.4401278087
Diabetes,2015,"YLD per 100,000",15.1877609355783,0,45.1285696106087,17.0685247449013,0,50.7170286896108,13.4216976947481,0,39.8809292086691
Diabetes,2015,"DALY",64288.6205356196,0,166508.894961682,26516.7498721054,0,69235.3373084309,37771.8706635142,0,97273.5576532516
Diabetes,2015,"DALY per 100,000",103.379155079135,0,267.754211101198,88.0497403612414,0,229.898215400947,117.773687610286,0,303.301514872055
Diabetes,2015,"Percentage YLD",0.14691318500284,NA,0.168544761350372,0.193850937832119,NA,0.220606447949844,0.11396176826152,NA,0.131489383511627
Diabetes,2016,"PAF Morbidity",0.0237189890788919,0,0.0705546332063024,0.0237189890788919,0,0.0705546332063024,0.0237189890788919,0,0.0705546332063024
Diabetes,2016,"PAF Mortality",0.0637962095336115,0,0.161412969157159,0.0637962095336115,0,0.161412969157159,0.0637962095336115,0,0.161412969157159
Diabetes,2016,"Attributable Cases",129741.066247411,0,385928.477408293,69467.1346147698,0,206637.31436175,60273.9316326415,0,179291.163046542
Diabetes,2016,"Attributable Cases per 100,000",207.183031685331,0,616.287766671174,228.636106216762,0,680.102198208627,186.964326489335,0,556.14509683541
Diabetes,2016,"Attributable Deaths",5241.25619754362,0,13261.0813580257,2243.02037283126,0,5675.14247171598,2998.23582471236,0,7585.9388863097
Diabetes,2016,"Attributable Deaths per 100,000",8.36974275188899,0,21.1765720650258,7.38241827668492,0,18.6785086811776,9.30025844406619,0,23.5309016062271
Diabetes,2016,"YLL",40492.4312224901,0,102451.283544842,20117.1544628044,0,50899.099751744,20375.2767596856,0,51552.1837930976
Diabetes,2016,"YLL per 100,000",64.6622145449853,0,163.604078021035,66.2112794783223,0,167.523420128272,63.2022798782451,0,159.910247446198
Diabetes,2016,"YLD",9034.74792675163,0,26874.8100504265,4924.643748149,0,14648.8719298569,4110.10417860263,0,12225.9381205696
Diabetes,2016,"YLD per 100,000",14.4275557471343,0,42.9162853617744,16.2084038347842,0,48.2136057156214,12.7491742904206,0,37.9237628025362
Diabetes,2016,"DALY",49527.1791492417,0,129326.093595268,25041.7982109534,0,65547.9716816009,24485.3809382883,0,63778.1219136672
Diabetes,2016,"DALY per 100,000",79.0897702921196,0,206.52036338281,82.4196833131065,0,215.737025843893,75.9514541686657,0,197.834010248734
Diabetes,2016,"Percentage YLD",0.182419998109058,NA,0.207806555531883,0.196656953572724,NA,0.223483222349179,0.167859515396617,NA,0.191694859518114
Diabetes,2017,"PAF Morbidity",0.021266568675268,0,0.0630919211214544,0.021266568675268,0,0.0630919211214544,0.021266568675268,0,0.0630919211214544
Diabetes,2017,"PAF Mortality",0.0570702109927579,0,0.143603037279327,0.0570702109927579,0,0.143603037279327,0.0570702109927579,0,0.143603037279327
Diabetes,2017,"Attributable Cases",117165.806889752,0,347597.958057831,62778.7257527767,0,186246.802377003,54387.0811369752,0,161351.155680828
Diabetes,2017,"Attributable Cases per 100,000",186.475117102594,0,553.219165677304,205.856185493293,0,610.717338364539,168.196342199598,0,498.991187389589
Diabetes,2017,"Attributable Deaths",5310.75352425248,0,13363.1946169137,2071.35855403357,0,5212.06027592019,3239.39497021891,0,8151.13434099348
Diabetes,2017,"Attributable Deaths per 100,000",8.45232420299762,0,21.2681783807327,6.79214121677828,0,17.090739483743,10.0180846910752,0,25.2080264701053
Diabetes,2017,"YLL",40827.5256938103,0,102732.346564742,18834.7887574236,0,47393.0764409438,21992.7369363867,0,55339.2701237981
Diabetes,2017,"YLL per 100,000",64.9790057087752,0,163.503558456355,61.7606955490603,0,155.405478813708,68.0142752714006,0,171.141061815328
Diabetes,2017,"YLD",8163.94943996539,0,24220.1392227817,4453.931331797,0,13213.5601448911,3710.01810816839,0,11006.5790778906
Diabetes,2017,"YLD per 100,000",12.9933251709664,0,38.5475371842839,14.6047773894525,0,43.3282621715714,11.4735239002183,0,34.0387147523023
Diabetes,2017,"DALY",48991.4751337757,0,126952.485787524,23288.7200892206,0,60606.6365858349,25702.7550445551,0,66345.8492016887
Diabetes,2017,"DALY per 100,000",77.9723308797416,0,202.051095640638,76.3654729385128,0,198.73374098528,79.4877991716189,0,205.17977656763
Diabetes,2017,"Percentage YLD",0.166640204600351,NA,0.190781134158477,0.19124843764422,NA,0.218021670385507,0.144343207634246,NA,0.165897026118861
Diabetes,2018,"PAF Morbidity",0.0193869843113735,0,0.0577406794903084,0.0193869843113735,0,0.0577406794903084,0.0193869843113735,0,0.0577406794903084
Diabetes,2018,"PAF Mortality",0.0521999466900678,0,0.132464261038273,0.0521999466900678,0,0.132464261038273,0.0521999466900678,0,0.132464261038273
Diabetes,2018,"Attributable Cases",118869.879205542,0,354032.761672598,62701.9817676002,0,186746.683986648,56167.8974379421,0,167286.07768595
Diabetes,2018,"Attributable Cases per 100,000",188.599762204989,0,561.710797642623,204.819528070871,0,610.018481149662,173.281207697509,0,516.087211639498
Diabetes,2018,"Attributable Deaths",4391.51535160297,0,11144.0503826991,1910.71319835718,0,4848.68717164069,2480.80215324579,0,6295.36321105837
Diabetes,2018,"Attributable Deaths per 100,000",6.96760825002387,0,17.6812264488232,6.24145145869256,0,15.8385076557803,7.65341792699233,0,19.4215591087761
Diabetes,2018,"YLL",34539.7121616529,0,87649.0827688635,17366.413145664,0,44069.5676929389,17173.2990159889,0,43579.5150759246
Diabetes,2018,"YLL per 100,000",54.8009432149971,0,139.064633346765,56.728359208204,0,143.955706067,52.9806193462888,0,134.44532104075
Diabetes,2018,"YLD",8237.45082657755,0,24533.7800018518,4426.4168605042,0,13183.2941693221,3811.03396607335,0,11350.4858325297
Diabetes,2018,"YLD per 100,000",13.0695957415878,0,38.9254629117435,14.4591380823292,0,43.0639672632372,11.7572599000532,0,35.0169043658309
Diabetes,2018,"DALY",42777.1629882304,0,112182.862770715,21792.8300061682,0,57252.861862261,20984.3329820622,0,54930.0009084543
Diabetes,2018,"DALY per 100,000",67.8705389565849,0,177.990096258509,71.1874972905331,0,187.019673330237,64.737879246342,0,169.462225406581
Diabetes,2018,"Percentage YLD",0.192566553065802,NA,0.218694543853771,0.203113448746737,NA,0.230264370033388,0.181613300233612,NA,0.206635456850734
Diabetes,2019,"PAF Morbidity",0.0180139511955646,0,0.053718366105,0.0180139511955646,0,0.053718366105,0.0180139511955646,0,0.053718366105
Diabetes,2019,"PAF Mortality",0.0485548034735692,0,0.123540896833785,0.0485548034735692,0,0.123540896833785,0.0485548034735692,0,0.123540896833785
Diabetes,2019,"Attributable Cases",111005.901556487,0,331024.304156835,58569.4256550326,0,174656.510153713,52436.4759014545,0,156367.794003122
Diabetes,2019,"Attributable Cases per 100,000",175.718097236413,0,523.998814926498,190.783461433016,0,568.924369605336,161.475686102856,0,481.527341167942
Diabetes,2019,"Attributable Deaths",4014.40081040381,0,10214.0806035293,1741.62024762507,0,4431.30878807083,2272.78056277874,0,5782.77181545846
Diabetes,2019,"Attributable Deaths per 100,000",6.35464296994622,0,16.1684990032553,5.67313637836887,0,14.4345009330658,6.99892192270216,0,17.8077765605814
Diabetes,2019,"YLL",31414.0141789138,0,79928.5592191682,15827.6566808679,0,40271.2555967006,15586.3574980459,0,39657.3036224676
Diabetes,2019,"YLL per 100,000",49.7271831558208,0,126.523852731319,51.5568505953057,0,131.179185267153,47.9974622164025,0,122.122820066358
Diabetes,2019,"YLD",7697.83682774682,0,22955.2757437952,4138.49969895142,0,12341.181539808,3559.3371287954,0,10614.0942039872
Diabetes,2019,"YLD per 100,000",12.1853813287552,0,36.3373236798973,13.4807075342663,0,40.2000413356538,10.9608129658398,0,32.6856089102975
Diabetes,2019,"DALY",39111.8510066607,0,102883.834962963,19966.1563798194,0,52612.4371365086,19145.6946268413,0,50271.3978264548
Diabetes,2019,"DALY per 100,000",61.912564484576,0,162.861176411216,65.037558129572,0,171.379226602806,58.9582751822423,0,154.808428976656
Diabetes,2019,"Percentage YLD",0.196815968296563,NA,0.223118391261939,0.207275733006598,NA,0.234567760238658,0.185907965115321,NA,0.211135847875741
Diabetes,2020,"PAF Morbidity",0.0138097394099334,0,0.041473941793454,0.0138097394099334,0,0.041473941793454,0.0138097394099334,0,0.041473941793454
Diabetes,2020,"PAF Mortality",0.0374484719305405,0,0.0967738324408573,0.0374484719305405,0,0.0967738324408573,0.0374484719305405,0,0.0967738324408573
Diabetes,2020,"Attributable Cases",85472.3398462146,0,256693.826183453,45096.1979114298,0,135434.640130819,40376.1419347847,0,121259.186052633
Diabetes,2020,"Attributable Cases per 100,000",135.157902703134,0,405.911424049249,146.713903779805,0,440.616851993399,124.229049966433,0,373.089472177721
Diabetes,2020,"Attributable Deaths",2848.76487772353,0,7361.73949771726,1060.96255215043,0,2741.72501452846,1787.8023255731,0,4620.0144831888
Diabetes,2020,"Attributable Deaths per 100,000",4.50476828948675,0,11.6411610182725,3.45168694921666,0,8.91980252442215,5.50069852618548,0,14.2148304066478
Diabetes,2020,"YLL",21237.5720142694,0,54881.8450956186,8937.26968064129,0,23095.5708995908,12300.3023336281,0,31786.2741960278
Diabetes,2020,"YLL per 100,000",33.5830948014295,0,86.7849773733627,29.07610363417,0,75.1380720245467,37.8454899349874,0,97.799800974623
Diabetes,2020,"YLD",5931.56712117271,0,17813.9110540008,3189.46299927113,0,9578.71824062057,2742.10412190159,0,8235.19281338018
Diabetes,2020,"YLD per 100,000",9.379621211763,0,28.1692400293585,10.3764527666691,0,31.162962985225,8.43688806431996,0,25.3379874964042
Diabetes,2020,"DALY",27169.1391354421,0,72695.7561496194,12126.7326799124,0,32674.2891402114,15042.4064555297,0,40021.467009408
Diabetes,2020,"DALY per 100,000",42.9627160131925,0,114.954217402721,39.4525564008391,0,106.301035009772,46.2823779993073,0,123.137788471027
Diabetes,2020,"Percentage YLD",0.218320024480827,NA,0.245047469034326,0.263010910148484,NA,0.293157662880332,0.182291585459291,NA,0.205769388999266
Diabetes,2021,"PAF Morbidity",0.0133903183630526,0,0.0402932755842781,0.0133903183630526,0,0.0402932755842781,0.0133903183630526,0,0.0402932755842781
Diabetes,2021,"PAF Mortality",0.0363718746085292,0,0.0944070207308789,0.0363718746085292,0,0.0944070207308789,0.0363718746085292,0,0.0944070207308789
Diabetes,2021,"Attributable Cases",83128.9886888594,0,250146.348986354,43849.7380302482,0,131949.781240929,39279.2506586111,0,118196.567745425
Diabetes,2021,"Attributable Cases per 100,000",131.397384142088,0,395.392466910951,142.578925890277,0,429.039235486677,120.819760050735,0,363.562968090686
Diabetes,2021,"Attributable Deaths",2776.28768123629,0,7206.1462736896,1046.34070570073,0,2715.88720014685,1729.94697553557,0,4490.25907354275
Diabetes,2021,"Attributable Deaths per 100,000",4.38832403345765,0,11.390355940117,3.40221266159386,0,8.83080030190774,5.32117530197539,0,13.8116693861149
Diabetes,2021,"YLL",20339.8995435919,0,52794.3455910184,8644.9642461675,0,22438.9126925632,11694.9352974244,0,30355.4328984552
Diabetes,2021,"YLL per 100,000",32.1501516606203,0,83.4490954066285,28.1093975003489,0,72.9608935780741,35.9726637538062,0,93.3708270278196
Diabetes,2021,"YLD",5772.77799872653,0,17371.0682959832,3103.78761599255,0,9339.7159332175,2668.99038273398,0,8031.35236276573
Diabetes,2021,"YLD per 100,000",9.1247101670481,0,27.4574846855035,10.0920717969739,0,30.3684064192098,8.20959596256822,0,24.70378250812
Diabetes,2021,"DALY",26112.6775423184,0,70165.4138870016,11748.7518621601,0,31778.6286257807,14363.9256801584,0,38386.7852612209
Diabetes,2021,"DALY per 100,000",41.2748618276684,0,110.906580092132,38.2014692973228,0,103.329299997284,44.1822597163745,0,118.07460953594
Diabetes,2021,"Percentage YLD",0.22107185252723,NA,0.24757308955604,0.264180199940141,NA,0.293899275616965,0.185812043459734,NA,0.209221801411934
IHD,2010,"PAF Morbidity",NA,NA,NA,NA,NA,NA,NA,NA,NA
IHD,2010,"PAF Mortality",0.0549938368038665,0.0340144996524644,0.0750906791680115,0.0549938368038665,0.0340144996524644,0.0750906791680115,0.0549938368038665,0.0340144996524644,0.0750906791680115
IHD,2010,"Attributable Cases",NA,NA,NA,NA,NA,NA,NA,NA,NA
IHD,2010,"Attributable Cases per 100,000",NA,NA,NA,NA,NA,NA,NA,NA,NA
IHD,2010,"Attributable Deaths",7320.11962928906,4527.60201974024,9995.17012269568,3705.97966837576,2292.20311707993,5060.28577845313,3614.1399609133,2235.39890266031,4934.88434424255
IHD,2010,"Attributable Deaths per 100,000",11.9954883760194,7.41938658785427,16.379096667137,12.5113717662628,7.73846807803522,17.083503495179,11.5088819745639,7.11841334730324,15.7146657545765
IHD,2010,"YLL",78230.0172284245,48386.420160476,106818.244850933,45765.88214365,28306.8735106052,62490.4784357259,32464.1350847745,20079.5466498708,44327.7664152066
IHD,2010,"YLL per 100,000",128.195618356377,79.2908818415789,175.043179530742,154.5054255414,95.5638858609757,210.967592249004,103.378923654787,63.9413899282739,141.157519461347
IHD,2010,"YLD",NA,NA,NA,NA,NA,NA,NA,NA,NA
IHD,2010,"YLD per 100,000",NA,NA,NA,NA,NA,NA,NA,NA,NA
IHD,2010,"DALY",NA,NA,NA,NA,NA,NA,NA,NA,NA
IHD,2010,"DALY per 100,000",NA,NA,NA,NA,NA,NA,NA,NA,NA
IHD,2010,"Percentage YLD",NA,NA,NA,NA,NA,NA,NA,NA,NA
IHD,2011,"PAF Morbidity",NA,NA,NA,NA,NA,NA,NA,NA,NA
IHD,2011,"PAF Mortality",0.0484950733360654,0.0300067243635475,0.0661923957377515,0.0484950733360654,0.0300067243635475,0.0661923957377515,0.0484950733360654,0.0300067243635475,0.0661923957377515
IHD,2011,"Attributable Cases",NA,NA,NA,NA,NA,NA,NA,NA,NA
IHD,2011,"Attributable Cases per 100,000",NA,NA,NA,NA,NA,NA,NA,NA,NA
IHD,2011,"Attributable Deaths",6162.70542447386,3813.22452539526,8411.66345795773,3142.28677188369,1944.31571186043,4289.00247422335,3020.41865259016,1868.90881353483,4122.66098373438
IHD,2011,"Attributable Deaths per 100,000",10.1762030698428,6.29660911054175,13.889808064396,10.805105554678,6.6857476810358,14.7482161312977,9.59518918340711,5.9371020030702,13.0967645972057
IHD,2011,"YLL",64628.9734611127,39989.7073896039,88214.045122005,37878.2158449747,23437.4567157904,51701.1250952355,26750.757616138,16552.2506738135,36512.9200267695
IHD,2011,"YLL per 100,000",106.718967212669,66.0332362283804,145.663953563128,130.248494214448,80.5923240403364,177.780118271876,84.981126674674,52.5827691105736,115.993316024262
IHD,2011,"YLD",NA,NA,NA,NA,NA,NA,NA,NA,NA
IHD,2011,"YLD per 100,000",NA,NA,NA,NA,NA,NA,NA,NA,NA
IHD,2011,"DALY",NA,NA,NA,NA,NA,NA,NA,NA,NA
IHD,2011,"DALY per 100,000",NA,NA,NA,NA,NA,NA,NA,NA,NA
IHD,2011,"Percentage YLD",NA,NA,NA,NA,NA,NA,NA,NA,NA
IHD,2012,"PAF Morbidity",NA,NA,NA,NA,NA,NA,NA,NA,NA
IHD,2012,"PAF Mortality",0.0453863222843125,0.0280287150098061,0.0620656873726705,0.0453863222843125,0.0280287150098061,0.0620656873726705,0.0453863222843125,0.0280287150098061,0.0620656873726705
IHD,2012,"Attributable Cases",NA,NA,NA,NA,NA,NA,NA,NA,NA
IHD,2012,"Attributable Cases per 100,000",NA,NA,NA,NA,NA,NA,NA,NA,NA
IHD,2012,"Attributable Deaths",5816.84722292435,3592.24420180177,7954.52469074357,3008.47775893794,1857.91140314,4114.08615318484,2808.36946398641,1734.33279866177,3840.43853755874
IHD,2012,"Attributable Deaths per 100,000",9.55516307163202,5.90087341576841,13.0666626893403,10.2718829220599,6.34348994467928,14.0467753737694,8.8906187914104,5.49047836051259,12.157899972609
IHD,2012,"YLL",60738.4571799609,37509.5584032563,83059.6951921964,35943.1781283652,22197.0198421399,49152.2102831054,24795.2790515957,15312.5385611164,33907.484909091
IHD,2012,"YLL per 100,000",99.773269063459,61.6158433516211,136.439707254764,122.72123883397,75.7875601239583,167.821001132068,78.4958591457781,48.4757952333,107.342899988065
IHD,2012,"YLD",NA,NA,NA,NA,NA,NA,NA,NA,NA
IHD,2012,"YLD per 100,000",NA,NA,NA,NA,NA,NA,NA,NA,NA
IHD,2012,"DALY",NA,NA,NA,NA,NA,NA,NA,NA,NA
IHD,2012,"DALY per 100,000",NA,NA,NA,NA,NA,NA,NA,NA,NA
IHD,2012,"Percentage YLD",NA,NA,NA,NA,NA,NA,NA,NA,NA
IHD,2013,"PAF Morbidity",NA,NA,NA,NA,NA,NA,NA,NA,NA
IHD,2013,"PAF Mortality",0.0449112093917637,0.0277167788609071,0.0614557198114565,0.0449112093917637,0.0277167788609071,0.0614557198114565,0.0449112093917637,0.0277167788609071,0.0614557198114565
IHD,2013,"Attributable Cases",NA,NA,NA,NA,NA,NA,NA,NA,NA
IHD,2013,"Attributable Cases per 100,000",NA,NA,NA,NA,NA,NA,NA,NA,NA
IHD,2013,"Attributable Deaths",5784.3841248216,3569.81025016939,7915.25088883635,3016.59611242599,1861.68060252941,4127.85778829591,2767.78801239561,1708.12964763998,3787.39310054044
IHD,2013,"Attributable Deaths per 100,000",9.44615998975493,5.82966103711295,12.9259614578767,10.2197683709042,6.30709045207748,13.9845537460734,8.72622870295236,5.38535823294454,11.9408199743932
IHD,2013,"YLL",60281.3876079589,37202.4247929701,82488.0050404503,35685.1698750259,22022.9643208269,48830.9673902036,24596.217732933,15179.4604721432,33657.0376502467
IHD,2013,"YLL per 100,000",98.4422229681663,60.7532364756394,134.7066301327,120.895922691435,74.6104502596256,165.431883306951,77.5464812348161,47.8575104285891,106.113259644377
IHD,2013,"YLD",NA,NA,NA,NA,NA,NA,NA,NA,NA
IHD,2013,"YLD per 100,000",NA,NA,NA,NA,NA,NA,NA,NA,NA
IHD,2013,"DALY",NA,NA,NA,NA,NA,NA,NA,NA,NA
IHD,2013,"DALY per 100,000",NA,NA,NA,NA,NA,NA,NA,NA,NA
IHD,2013,"Percentage YLD",NA,NA,NA,NA,NA,NA,NA,NA,NA
IHD,2014,"PAF Morbidity",NA,NA,NA,NA,NA,NA,NA,NA,NA
IHD,2014,"PAF Mortality",0.0406041104581306,0.0250650188228536,0.0555486636342981,0.0406041104581306,0.0250650188228536,0.0555486636342981,0.0406041104581306,0.0250650188228536,0.0555486636342981
IHD,2014,"Attributable Cases",NA,NA,NA,NA,NA,NA,NA,NA,NA
IHD,2014,"Attributable Cases per 100,000",NA,NA,NA,NA,NA,NA,NA,NA,NA
IHD,2014,"Attributable Deaths",4919.22858611298,3036.65209540753,6729.77614795885,2617.25975191018,1615.64098328349,3580.55576053959,2301.9688342028,1421.01111212404,3149.22038741926
IHD,2014,"Attributable Deaths per 100,000",7.9805627025089,4.92642129327312,10.9178501430592,8.7924101044637,5.42757672265422,12.0285021865282,7.2223478978755,4.4583734002033,9.88057045216294
IHD,2014,"YLL",51202.1684280042,31607.2264836886,70047.3917360343,30766.1840004133,18992.0422434305,42089.837385113,20435.9844275909,12615.1842402581,27957.5543509213
IHD,2014,"YLL per 100,000",83.0662996221913,51.2770342727236,113.63928146676,103.355773871354,63.8017774138264,141.396401809186,64.1171969744507,39.57970586969,87.7158634365455
IHD,2014,"YLD",NA,NA,NA,NA,NA,NA,NA,NA,NA
IHD,2014,"YLD per 100,000",NA,NA,NA,NA,NA,NA,NA,NA,NA
IHD,2014,"DALY",NA,NA,NA,NA,NA,NA,NA,NA,NA
IHD,2014,"DALY per 100,000",NA,NA,NA,NA,NA,NA,NA,NA,NA
IHD,2014,"Percentage YLD",NA,NA,NA,NA,NA,NA,NA,NA,NA
IHD,2015,"PAF Morbidity",NA,NA,NA,NA,NA,NA,NA,NA,NA
IHD,2015,"PAF Mortality",0.0403032704922252,0.0248698819999297,0.0551573229184887,0.0403032704922252,0.0248698819999297,0.0551573229184887,0.0403032704922252,0.0248698819999297,0.0551573229184887
IHD,2015,"Attributable Cases",NA,NA,NA,NA,NA,NA,NA,NA,NA
IHD,2015,"Attributable Cases per 100,000",NA,NA,NA,NA,NA,NA,NA,NA,NA
IHD,2015,"Attributable Deaths",5167.52412943115,3188.71679050299,7072.05131531695,2758.92007827478,1702.44290242319,3775.73938306223,2408.60405115636,1486.2738880798,3296.31193225472
IHD,2015,"Attributable Deaths per 100,000",8.30962422122042,5.12760804077614,11.3721943877871,9.16108488940628,5.65301766849974,12.5374668446856,7.51009087224717,4.63424113032134,10.2779874270412
IHD,2015,"YLL",53506.0192035928,33016.8834347085,73226.037074702,32187.2872225949,19861.7637066998,44050.1372103114,21318.7319809978,13155.1197280087,29175.8998643906
IHD,2015,"YLL per 100,000",86.0402200394184,53.0927166330362,117.750945338481,106.878946196326,65.9516398474964,146.269929872707,66.4723678354313,41.0180098074673,90.9712242474896
IHD,2015,"YLD",NA,NA,NA,NA,NA,NA,NA,NA,NA
IHD,2015,"YLD per 100,000",NA,NA,NA,NA,NA,NA,NA,NA,NA
IHD,2015,"DALY",NA,NA,NA,NA,NA,NA,NA,NA,NA
IHD,2015,"DALY per 100,000",NA,NA,NA,NA,NA,NA,NA,NA,NA
IHD,2015,"Percentage YLD",NA,NA,NA,NA,NA,NA,NA,NA,NA
IHD,2016,"PAF Morbidity",NA,NA,NA,NA,NA,NA,NA,NA,NA
IHD,2016,"PAF Mortality",0.038204121355902,0.0235665935281509,0.0523016020305319,0.038204121355902,0.0235665935281509,0.0523016020305319,0.038204121355902,0.0235665935281509,0.0523016020305319
IHD,2016,"Attributable Cases",NA,NA,NA,NA,NA,NA,NA,NA,NA
IHD,2016,"Attributable Cases per 100,000",NA,NA,NA,NA,NA,NA,NA,NA,NA
IHD,2016,"Attributable Deaths",4671.06510170072,2881.39312431289,6394.70767386502,2551.34763238985,1573.82424899697,3492.80558680298,2119.71746931087,1307.56887531592,2901.90208706203
IHD,2016,"Attributable Deaths per 100,000",7.45920668729833,4.60128608650406,10.2116851736544,8.39721101942421,5.17990341987823,11.4958170301297,6.57517335044327,4.05596130018281,9.0014398355877
IHD,2016,"YLL",48286.6294987135,29786.0892975308,66104.5978759909,29475.5950406888,18182.3149616024,40352.2129738253,18811.0344580247,11603.7743359284,25752.3849021656
IHD,2016,"YLL per 100,000",77.108741116188,47.5652964878849,105.562189308436,97.0125702736604,59.8431721400479,132.810614727778,58.3501406453405,35.9938665802279,79.8815867541657
IHD,2016,"YLD",NA,NA,NA,NA,NA,NA,NA,NA,NA
IHD,2016,"YLD per 100,000",NA,NA,NA,NA,NA,NA,NA,NA,NA
IHD,2016,"DALY",NA,NA,NA,NA,NA,NA,NA,NA,NA
IHD,2016,"DALY per 100,000",NA,NA,NA,NA,NA,NA,NA,NA,NA
IHD,2016,"Percentage YLD",NA,NA,NA,NA,NA,NA,NA,NA,NA
IHD,2017,"PAF Morbidity",NA,NA,NA,NA,NA,NA,NA,NA,NA
IHD,2017,"PAF Mortality",0.0342259080195985,0.021130112437554,0.0468179764627424,0.0342259080195985,0.021130112437554,0.0468179764627424,0.0342259080195985,0.021130112437554,0.0468179764627424
IHD,2017,"Attributable Cases",NA,NA,NA,NA,NA,NA,NA,NA,NA
IHD,2017,"Attributable Cases per 100,000",NA,NA,NA,NA,NA,NA,NA,NA,NA
IHD,2017,"Attributable Deaths",4298.73982135355,2653.92099204434,5880.29102574398,2354.2633090361,1453.45591412959,3220.4213289662,1944.47651231745,1200.46507791476,2659.86969677778
IHD,2017,"Attributable Deaths per 100,000",6.84165485528356,4.2238451721514,9.35877101631475,7.71980728556847,4.76599176994527,10.5600048824327,6.01344712802538,3.71253302847955,8.22585703025391
IHD,2017,"YLL",43886.273634523,27094.1503095178,60032.4913186239,26857.8710341905,16581.2937515288,36739.1618419025,17028.4026003325,10512.856557989,23293.3294767214
IHD,2017,"YLL per 100,000",69.8471527866032,43.1216665158692,95.5446486118127,88.0689885828834,54.3713151438492,120.470487801519,52.6616794099449,32.5118388808085,72.0364603823361
IHD,2017,"YLD",NA,NA,NA,NA,NA,NA,NA,NA,NA
IHD,2017,"YLD per 100,000",NA,NA,NA,NA,NA,NA,NA,NA,NA
IHD,2017,"DALY",NA,NA,NA,NA,NA,NA,NA,NA,NA
IHD,2017,"DALY per 100,000",NA,NA,NA,NA,NA,NA,NA,NA,NA
IHD,2017,"Percentage YLD",NA,NA,NA,NA,NA,NA,NA,NA,NA
IHD,2018,"PAF Morbidity",NA,NA,NA,NA,NA,NA,NA,NA,NA
IHD,2018,"PAF Mortality",0.0312382794731165,0.0192623470932169,0.0427813475772972,0.0312382794731165,0.0192623470932169,0.0427813475772972,0.0312382794731165,0.0192623470932169,0.0427813475772972
IHD,2018,"Attributable Cases",NA,NA,NA,NA,NA,NA,NA,NA,NA
IHD,2018,"Attributable Cases per 100,000",NA,NA,NA,NA,NA,NA,NA,NA,NA
IHD,2018,"Attributable Deaths",3872.39083832594,2387.81833271644,5303.3041897245,2129.32608200552,1312.99862726203,2916.14777625889,1743.06475632043,1074.81970545441,2387.15641346561
IHD,2018,"Attributable Deaths per 100,000",6.14396175174205,3.78852887500904,8.41425864792269,6.95556266214739,4.28898340391011,9.52575970456644,5.37745544781844,3.31588086992214,7.36451541105312
IHD,2018,"YLL",39630.8987846539,24437.4575322918,54275.1804613973,24309.9044569714,14990.1283089585,33292.8218098441,15320.9943276825,9447.32922333331,20982.3586515532
IHD,2018,"YLL per 100,000",62.8786546828357,38.7726370236764,86.1133720086687,79.409661671933,48.9660919704644,108.752863290893,47.2661523988992,29.1455563054302,64.7317883226899
IHD,2018,"YLD",NA,NA,NA,NA,NA,NA,NA,NA,NA
IHD,2018,"YLD per 100,000",NA,NA,NA,NA,NA,NA,NA,NA,NA
IHD,2018,"DALY",NA,NA,NA,NA,NA,NA,NA,NA,NA
IHD,2018,"DALY per 100,000",NA,NA,NA,NA,NA,NA,NA,NA,NA
IHD,2018,"Percentage YLD",NA,NA,NA,NA,NA,NA,NA,NA,NA
IHD,2019,"PAF Morbidity",NA,NA,NA,NA,NA,NA,NA,NA,NA
IHD,2019,"PAF Mortality",0.0290370548966045,0.0178980689903331,0.0397816718647317,0.0290370548966045,0.0178980689903331,0.0397816718647317,0.0290370548966045,0.0178980689903331,0.0397816718647317
IHD,2019,"Attributable Cases",NA,NA,NA,NA,NA,NA,NA,NA,NA
IHD,2019,"Attributable Cases per 100,000",NA,NA,NA,NA,NA,NA,NA,NA,NA
IHD,2019,"Attributable Deaths",3457.4130894838,2131.10517660997,4736.76388726174,1931.63200288682,1190.63324344393,2646.39615745755,1525.78108659698,940.471933166042,2090.36772980419
IHD,2019,"Attributable Deaths per 100,000",5.47295270725054,3.3734579999246,7.49811609704592,6.29207876983631,3.87835682083273,8.620344379276,4.69857181600136,2.8961395299308,6.43719009667542
IHD,2019,"YLL",35184.5702278379,21687.3187578917,48203.9598192562,21816.0886905887,13447.157842755,29888.7226942004,13368.4815372492,8240.16091513674,18315.2371250557
IHD,2019,"YLL per 100,000",55.6958291931041,34.3301962585935,76.3050250476094,71.0635091393039,43.8026374850832,97.3592264161314,41.1676164591527,25.3751918773156,56.4009199714896
IHD,2019,"YLD",NA,NA,NA,NA,NA,NA,NA,NA,NA
IHD,2019,"YLD per 100,000",NA,NA,NA,NA,NA,NA,NA,NA,NA
IHD,2019,"DALY",NA,NA,NA,NA,NA,NA,NA,NA,NA
IHD,2019,"DALY per 100,000",NA,NA,NA,NA,NA,NA,NA,NA,NA
IHD,2019,"Percentage YLD",NA,NA,NA,NA,NA,NA,NA,NA,NA
IHD,2020,"PAF Morbidity",NA,NA,NA,NA,NA,NA,NA,NA,NA
IHD,2020,"PAF Mortality",0.0223084235127786,0.01372059185097,0.0306283659586022,0.0223084235127786,0.01372059185097,0.0306283659586022,0.0223084235127786,0.01372059185097,0.0306283659586022
IHD,2020,"Attributable Cases",NA,NA,NA,NA,NA,NA,NA,NA,NA
IHD,2020,"Attributable Cases per 100,000",NA,NA,NA,NA,NA,NA,NA,NA,NA
IHD,2020,"Attributable Deaths",2709.4249608975,1666.40704207585,3719.90693077012,1530.20169401203,941.136556833582,2100.8915061984,1179.22326688548,725.270485242272,1619.01542457171
IHD,2020,"Attributable Deaths per 100,000",4.28442927741665,2.63509904212223,5.88231022946552,4.97828807075715,3.0618505470046,6.83494415421837,3.62822645066267,2.23150749509127,4.98137609087086
IHD,2020,"YLL",27427.7169443263,16869.1664555081,37656.9035233967,17111.7923206982,10524.4513641394,23493.6474603742,10315.9246236281,6344.71509136874,14163.2560630226
IHD,2020,"YLL per 100,000",43.3716065899245,26.6753099608459,59.5470781737581,55.6707209989118,34.2397677916484,76.4331560657883,31.7399695490614,19.5213779806283,43.5774138099308
IHD,2020,"YLD",NA,NA,NA,NA,NA,NA,NA,NA,NA
IHD,2020,"YLD per 100,000",NA,NA,NA,NA,NA,NA,NA,NA,NA
IHD,2020,"DALY",NA,NA,NA,NA,NA,NA,NA,NA,NA
IHD,2020,"DALY per 100,000",NA,NA,NA,NA,NA,NA,NA,NA,NA
IHD,2020,"Percentage YLD",NA,NA,NA,NA,NA,NA,NA,NA,NA
IHD,2021,"PAF Morbidity",NA,NA,NA,NA,NA,NA,NA,NA,NA
IHD,2021,"PAF Mortality",0.0216437780405587,0.0133037956020914,0.0297333497781211,0.0216437780405587,0.0133037956020914,0.0297333497781211,0.0216437780405587,0.0133037956020914,0.0297333497781211
IHD,2021,"Attributable Cases",NA,NA,NA,NA,NA,NA,NA,NA,NA
IHD,2021,"Attributable Cases per 100,000",NA,NA,NA,NA,NA,NA,NA,NA,NA
IHD,2021,"Attributable Deaths",2622.38179117213,1611.90117894499,3602.52239246694,1491.16973188233,916.578301801688,2048.50886631343,1131.2120592898,695.322877143306,1554.0135261535
IHD,2021,"Attributable Deaths per 100,000",4.14505352484865,2.54784283737237,5.69430743895106,4.84858948405152,2.98028575849349,6.66079677908684,3.47951570557594,2.13875625847317,4.78001841168784
IHD,2021,"YLL",26181.066684247,16092.7338637112,35966.4940117329,16429.7775651184,10098.9024238081,22570.5661093438,9751.28911912862,5993.8314399031,13395.9279023892
IHD,2021,"YLL per 100,000",41.3829607531439,25.4368923132325,56.8502432718409,53.4219847843751,32.8369273098966,73.3889691743618,29.9941671952487,18.4365349188474,41.2047777817979
IHD,2021,"YLD",NA,NA,NA,NA,NA,NA,NA,NA,NA
IHD,2021,"YLD per 100,000",NA,NA,NA,NA,NA,NA,NA,NA,NA
IHD,2021,"DALY",NA,NA,NA,NA,NA,NA,NA,NA,NA
IHD,2021,"DALY per 100,000",NA,NA,NA,NA,NA,NA,NA,NA,NA
IHD,2021,"Percentage YLD",NA,NA,NA,NA,NA,NA,NA,NA,NA
LC,2010,"PAF Morbidity",NA,NA,NA,NA,NA,NA,NA,NA,NA
LC,2010,"PAF Mortality",0.0373546631321891,0.0206563042027311,0.0534394168041107,0.0373546631321891,0.0206563042027311,0.0534394168041107,0.0373546631321891,0.0206563042027311,0.0534394168041107
LC,2010,"Attributable Cases",NA,NA,NA,NA,NA,NA,NA,NA,NA
LC,2010,"Attributable Cases per 100,000",NA,NA,NA,NA,NA,NA,NA,NA,NA
LC,2010,"Attributable Deaths",1617.38220429752,894.37665936985,2313.81986878439,1103.83029555619,610.393789190703,1579.13476656147,513.551908741336,283.982870179147,734.685102222914
LC,2010,"Attributable Deaths per 100,000",2.65040606079766,1.46561605063496,3.79165925501432,3.72652643305515,2.06068686386771,5.33115232716327,1.6353567845841,0.90431620552509,2.33953422429641
LC,2010,"YLL",27165.1590758956,15021.7333670383,38862.3571110674,17448.7271449442,9648.76097479335,24962.072320132,9716.43193095142,5372.97239224494,13900.2847909354
LC,2010,"YLL per 100,000",44.5155771257897,24.6161315821926,63.6837888721498,58.9068294198594,32.5741764504488,84.2718511163304,30.9410453155073,17.1097151144393,44.2641233604233
LC,2010,"YLD",NA,NA,NA,NA,NA,NA,NA,NA,NA
LC,2010,"YLD per 100,000",NA,NA,NA,NA,NA,NA,NA,NA,NA
LC,2010,"DALY",NA,NA,NA,NA,NA,NA,NA,NA,NA
LC,2010,"DALY per 100,000",NA,NA,NA,NA,NA,NA,NA,NA,NA
LC,2010,"Percentage YLD",NA,NA,NA,NA,NA,NA,NA,NA,NA
LC,2011,"PAF Morbidity",NA,NA,NA,NA,NA,NA,NA,NA,NA
LC,2011,"PAF Mortality",0.0329512558866784,0.0182270772523623,0.0471257088643988,0.0329512558866784,0.0182270772523623,0.0471257088643988,0.0329512558866784,0.0182270772523623,0.0471257088643988
LC,2011,"Attributable Cases",NA,NA,NA,NA,NA,NA,NA,NA,NA
LC,2011,"Attributable Cases per 100,000",NA,NA,NA,NA,NA,NA,NA,NA,NA
LC,2011,"Attributable Deaths",1457.53290163545,806.238308103743,2084.51148019895,982.60645054075,543.531443665445,1405.28863833637,474.926451094696,262.706864438298,679.222841862581
LC,2011,"Attributable Deaths per 100,000",2.40675965609468,1.33130568165209,3.44206166981188,3.37880250516909,1.86899384029519,4.83224262275458,1.50873427514755,0.834560487799767,2.15773785523871
LC,2011,"YLL",24416.7850047683,13506.2113585831,34920.0135344316,15388.3224731014,8512.09263361876,22007.8289966496,9028.4625316669,4994.11872496433,12912.184537782
LC,2011,"YLL per 100,000",40.3183578326605,22.3022098287122,57.6618748507477,52.9144730261553,29.2697853742715,75.6763887579718,28.6813902279266,15.8651893933098,41.0190995558965
LC,2011,"YLD",NA,NA,NA,NA,NA,NA,NA,NA,NA
LC,2011,"YLD per 100,000",NA,NA,NA,NA,NA,NA,NA,NA,NA
LC,2011,"DALY",NA,NA,NA,NA,NA,NA,NA,NA,NA
LC,2011,"DALY per 100,000",NA,NA,NA,NA,NA,NA,NA,NA,NA
LC,2011,"Percentage YLD",NA,NA,NA,NA,NA,NA,NA,NA,NA
LC,2012,"PAF Morbidity",NA,NA,NA,NA,NA,NA,NA,NA,NA
LC,2012,"PAF Mortality",0.0307886133556519,0.0170047332333294,0.0440983667891877,0.0307886133556519,0.0170047332333294,0.0440983667891877,0.0307886133556519,0.0170047332333294,0.0440983667891877
LC,2012,"Attributable Cases",NA,NA,NA,NA,NA,NA,NA,NA,NA
LC,2012,"Attributable Cases per 100,000",NA,NA,NA,NA,NA,NA,NA,NA,NA
LC,2012,"Attributable Deaths",1377.75965905207,760.944807458257,1973.35781544936,920.271653200436,508.271476344216,1318.10018332882,457.488005851632,252.673331114041,655.257632120539
LC,2012,"Attributable Deaths per 100,000",2.26320508537273,1.24998155274223,3.24157657966108,3.14209491829597,1.73539760502447,4.50040580239455,1.44829642745648,0.799902681786755,2.07438725283553
LC,2012,"YLL",23056.6249657134,12734.3103203089,33023.8810339967,14401.2796088309,7953.91189391779,20626.8760170485,8655.34535688246,4780.3984263911,12397.0050169482
LC,2012,"YLL per 100,000",37.8744366124327,20.9182753220302,54.2473536685696,49.1704675662888,27.1571400200563,70.4265985897677,27.4007309447153,15.133585742587,39.2459208712654
LC,2012,"YLD",NA,NA,NA,NA,NA,NA,NA,NA,NA
LC,2012,"YLD per 100,000",NA,NA,NA,NA,NA,NA,NA,NA,NA
LC,2012,"DALY",NA,NA,NA,NA,NA,NA,NA,NA,NA
LC,2012,"DALY per 100,000",NA,NA,NA,NA,NA,NA,NA,NA,NA
LC,2012,"Percentage YLD",NA,NA,NA,NA,NA,NA,NA,NA,NA
LC,2013,"PAF Morbidity",NA,NA,NA,NA,NA,NA,NA,NA,NA
LC,2013,"PAF Mortality",0.0304491860741046,0.0168083957435133,0.0436345651986955,0.0304491860741046,0.0168083957435133,0.0436345651986955,0.0304491860741046,0.0168083957435133,0.0436345651986955
LC,2013,"Attributable Cases",NA,NA,NA,NA,NA,NA,NA,NA,NA
LC,2013,"Attributable Cases per 100,000",NA,NA,NA,NA,NA,NA,NA,NA,NA
LC,2013,"Attributable Deaths",1376.12051543309,759.638637232338,1972.02053958985,910.552460360025,502.63826631402,1304.84803770179,465.56805507306,257.000370918318,667.172501888055
LC,2013,"Attributable Deaths per 100,000",2.24726682624416,1.24052413305407,3.22039842411452,3.08481310975128,1.70286192272225,4.42062649673603,1.46783399131781,0.810265816360604,2.10344860579009
LC,2013,"YLL",23123.9635981363,12764.7658748625,33137.3093132773,14318.2647383645,7903.89140442399,20518.4879076188,8805.69885977178,4860.87447043852,12618.8214056585
LC,2013,"YLL per 100,000",37.7624747996835,20.845438007531,54.1147196743037,48.5081010668317,26.7771807598841,69.5135132188527,27.7624376561944,15.3252713486086,39.7843769300015
LC,2013,"YLD",NA,NA,NA,NA,NA,NA,NA,NA,NA
LC,2013,"YLD per 100,000",NA,NA,NA,NA,NA,NA,NA,NA,NA
LC,2013,"DALY",NA,NA,NA,NA,NA,NA,NA,NA,NA
LC,2013,"DALY per 100,000",NA,NA,NA,NA,NA,NA,NA,NA,NA
LC,2013,"Percentage YLD",NA,NA,NA,NA,NA,NA,NA,NA,NA
LC,2014,"PAF Morbidity",NA,NA,NA,NA,NA,NA,NA,NA,NA
LC,2014,"PAF Mortality",0.0275348902750181,0.0152027568849583,0.0394506355276351,0.0275348902750181,0.0152027568849583,0.0394506355276351,0.0275348902750181,0.0152027568849583,0.0394506355276351
LC,2014,"Attributable Cases",NA,NA,NA,NA,NA,NA,NA,NA,NA
LC,2014,"Attributable Cases per 100,000",NA,NA,NA,NA,NA,NA,NA,NA,NA
LC,2014,"Attributable Deaths",1249.50578579005,689.885904682524,1790.23038960855,819.190520572065,452.297220084395,1173.69585758267,430.315265217983,237.588684598129,616.534532025881
LC,2014,"Attributable Deaths per 100,000",2.02709817120422,1.11921567040786,2.90432648658377,2.75198478305484,1.51944515449353,3.9429083453583,1.35009931715567,0.745426311282165,1.93435585016808
LC,2014,"YLL",20854.7607596702,11514.4768893772,29879.6747518628,12802.4517037357,7068.57949457314,18342.7226685724,8052.30905593444,4445.89739480409,11536.9520832905
LC,2014,"YLL per 100,000",33.8330945543394,18.6801656385061,48.474392623465,43.0084960576345,23.7461527182888,61.620456287086,25.2638422028473,13.948849882954,36.1967896300817
LC,2014,"YLD",NA,NA,NA,NA,NA,NA,NA,NA,NA
LC,2014,"YLD per 100,000",NA,NA,NA,NA,NA,NA,NA,NA,NA
LC,2014,"DALY",NA,NA,NA,NA,NA,NA,NA,NA,NA
LC,2014,"DALY per 100,000",NA,NA,NA,NA,NA,NA,NA,NA,NA
LC,2014,"Percentage YLD",NA,NA,NA,NA,NA,NA,NA,NA,NA
LC,2015,"PAF Morbidity",NA,NA,NA,NA,NA,NA,NA,NA,NA
LC,2015,"PAF Mortality",0.0273221664982396,0.0150807903910391,0.0391572369372448,0.0273221664982396,0.0150807903910391,0.0391572369372448,0.0273221664982396,0.0150807903910391,0.0391572369372448
LC,2015,"Attributable Cases",NA,NA,NA,NA,NA,NA,NA,NA,NA
LC,2015,"Attributable Cases per 100,000",NA,NA,NA,NA,NA,NA,NA,NA,NA
LC,2015,"Attributable Deaths",1245.23506032377,687.322102861998,1784.63023065187,807.779852520454,445.863567911071,1157.68371004964,437.455207803315,241.458534950927,626.946520602227
LC,2015,"Attributable Deaths per 100,000",2.00239711691841,1.10524658437365,2.86977016828743,2.68225957655121,1.48050464632563,3.8441268474437,1.36399686015781,0.752874071805425,1.95483576451738
LC,2015,"YLL",20867.9403369364,11518.3045288273,29907.2507379075,12612.3753787575,6961.54858116392,18075.6445898718,8255.56495817892,4556.75594766343,11831.6061480357
LC,2015,"YLL per 100,000",33.5566391423659,18.5219807209053,48.0922795708718,41.8798073969968,23.1160511012877,60.020772556087,25.741068984708,14.2080850661924,36.8912596048018
LC,2015,"YLD",NA,NA,NA,NA,NA,NA,NA,NA,NA
LC,2015,"YLD per 100,000",NA,NA,NA,NA,NA,NA,NA,NA,NA
LC,2015,"DALY",NA,NA,NA,NA,NA,NA,NA,NA,NA
LC,2015,"DALY per 100,000",NA,NA,NA,NA,NA,NA,NA,NA,NA
LC,2015,"Percentage YLD",NA,NA,NA,NA,NA,NA,NA,NA,NA
LC,2016,"PAF Morbidity",NA,NA,NA,NA,NA,NA,NA,NA,NA
LC,2016,"PAF Mortality",0.0258917563731356,0.014287438310063,0.0371168439653912,0.0258917563731356,0.014287438310063,0.0371168439653912,0.0258917563731356,0.014287438310063,0.0371168439653912
LC,2016,"Attributable Cases",NA,NA,NA,NA,NA,NA,NA,NA,NA
LC,2016,"Attributable Cases per 100,000",NA,NA,NA,NA,NA,NA,NA,NA,NA
LC,2016,"Attributable Deaths",1194.67153081285,659.236691064618,1712.60829740712,764.091622327606,421.63659196827,1095.35518226266,430.579908485246,237.600099096348,617.253115144456
LC,2016,"Attributable Deaths per 100,000",1.90776657523347,1.05273264821576,2.7348578935649,2.51484294394214,1.38772599677135,3.60512557752222,1.33562023264775,0.737014183380245,1.91466376624965
LC,2016,"YLL",19851.9978796952,10954.6139300127,28458.6142818201,11836.7164173657,6531.66796294638,16968.3952681477,8015.28146232951,4422.94596706635,11490.2190136724
LC,2016,"YLL per 100,000",31.7015824263591,17.493382709175,45.4454565158824,38.9580017524303,21.4975777888399,55.8478170198105,24.8626837446146,13.7195814414644,35.641628161897
LC,2016,"YLD",NA,NA,NA,NA,NA,NA,NA,NA,NA
LC,2016,"YLD per 100,000",NA,NA,NA,NA,NA,NA,NA,NA,NA
LC,2016,"DALY",NA,NA,NA,NA,NA,NA,NA,NA,NA
LC,2016,"DALY per 100,000",NA,NA,NA,NA,NA,NA,NA,NA,NA
LC,2016,"Percentage YLD",NA,NA,NA,NA,NA,NA,NA,NA,NA
LC,2017,"PAF Morbidity",NA,NA,NA,NA,NA,NA,NA,NA,NA
LC,2017,"PAF Mortality",0.023211825893157,0.0128170347794215,0.0332538987815716,0.023211825893157,0.0128170347794215,0.0332538987815716,0.023211825893157,0.0128170347794215,0.0332538987815716
LC,2017,"Attributable Cases",NA,NA,NA,NA,NA,NA,NA,NA,NA
LC,2017,"Attributable Cases per 100,000",NA,NA,NA,NA,NA,NA,NA,NA,NA
LC,2017,"Attributable Deaths",1054.21149658951,582.111268576987,1510.29232096264,670.682497356879,370.335402916606,960.838151394729,383.528999232633,211.775865660382,549.454169567907
LC,2017,"Attributable Deaths per 100,000",1.67782920201632,0.926458579137969,2.40370415982932,2.19921858762634,1.214357769824,3.15066090225315,1.18609370920157,0.654933583961236,1.69923039802205
LC,2017,"YLL",17444.1711985039,9632.26891234445,24990.998383047,10350.5443480059,5715.33180995666,14828.4738851253,7093.62685049809,3916.93710238779,10162.5244979217
LC,2017,"YLL per 100,000",27.7632523801041,15.3302274876427,39.7743972725292,33.9402170354726,18.7410048725642,48.6236863535542,21.9376010670204,12.1134372258051,31.4284093268276
LC,2017,"YLD",NA,NA,NA,NA,NA,NA,NA,NA,NA
LC,2017,"YLD per 100,000",NA,NA,NA,NA,NA,NA,NA,NA,NA
LC,2017,"DALY",NA,NA,NA,NA,NA,NA,NA,NA,NA
LC,2017,"DALY per 100,000",NA,NA,NA,NA,NA,NA,NA,NA,NA
LC,2017,"Percentage YLD",NA,NA,NA,NA,NA,NA,NA,NA,NA
LC,2018,"PAF Morbidity",NA,NA,NA,NA,NA,NA,NA,NA,NA
LC,2018,"PAF Mortality",0.0211640973446019,0.0116752089344045,0.0303483835399646,0.0211640973446019,0.0116752089344045,0.0303483835399646,0.0211640973446019,0.0116752089344045,0.0303483835399646
LC,2018,"Attributable Cases",NA,NA,NA,NA,NA,NA,NA,NA,NA
LC,2018,"Attributable Cases per 100,000",NA,NA,NA,NA,NA,NA,NA,NA,NA
LC,2018,"Attributable Deaths",957.611912551201,528.268178655002,1373.17331003278,604.615932940586,333.537368838069,866.992620969708,352.995979610614,194.730809816933,506.180689063069
LC,2018,"Attributable Deaths per 100,000",1.51935360075137,0.838153900219918,2.17868615219678,1.97501173899116,1.08951845784743,2.8320798555637,1.08901298516425,0.600755795394938,1.56159666134762
LC,2018,"YLL",15870.8974609743,8755.20655647743,22758.1680157008,9378.85605008551,5173.86128817734,13448.8665374954,6492.04141088874,3581.34526830009,9309.30147820536
LC,2018,"YLL per 100,000",25.1808743066338,13.8910705188149,36.1082648074419,30.6365575037656,16.9007070825345,43.9314742476181,20.0283227148383,11.0486570012427,28.719732739612
LC,2018,"YLD",NA,NA,NA,NA,NA,NA,NA,NA,NA
LC,2018,"YLD per 100,000",NA,NA,NA,NA,NA,NA,NA,NA,NA
LC,2018,"DALY",NA,NA,NA,NA,NA,NA,NA,NA,NA
LC,2018,"DALY per 100,000",NA,NA,NA,NA,NA,NA,NA,NA,NA
LC,2018,"Percentage YLD",NA,NA,NA,NA,NA,NA,NA,NA,NA
LC,2019,"PAF Morbidity",NA,NA,NA,NA,NA,NA,NA,NA,NA
LC,2019,"PAF Mortality",0.0196663347116679,0.010845643117471,0.0282090510817851,0.0196663347116679,0.010845643117471,0.0282090510817851,0.0196663347116679,0.010845643117471,0.0282090510817851
LC,2019,"Attributable Cases",NA,NA,NA,NA,NA,NA,NA,NA,NA
LC,2019,"Attributable Cases per 100,000",NA,NA,NA,NA,NA,NA,NA,NA,NA
LC,2019,"Attributable Deaths",890.491635744321,491.090720359088,1277.30583298323,552.938666753254,304.936101890815,793.125680215469,337.552968991067,186.154618468273,484.180152767759
LC,2019,"Attributable Deaths per 100,000",1.40961420648711,0.777377830745753,2.02192628872594,1.80113688368187,0.993295808930673,2.58351965945769,1.03947865158453,0.5732544802376,1.49101023708176
LC,2019,"YLL",14514.8333121437,8004.67928168093,20819.8263859983,8383.89640147359,4623.57371810035,12025.7162974679,6130.93691067009,3381.10556358058,8794.1100885304
LC,2019,"YLL per 100,000",22.9764260778128,12.6711011995066,32.9569890072776,27.3096202989912,15.0607827934899,39.1724480099151,18.8799347607629,10.4119571591998,27.0810525649781
LC,2019,"YLD",NA,NA,NA,NA,NA,NA,NA,NA,NA
LC,2019,"YLD per 100,000",NA,NA,NA,NA,NA,NA,NA,NA,NA
LC,2019,"DALY",NA,NA,NA,NA,NA,NA,NA,NA,NA
LC,2019,"DALY per 100,000",NA,NA,NA,NA,NA,NA,NA,NA,NA
LC,2019,"Percentage YLD",NA,NA,NA,NA,NA,NA,NA,NA,NA
LC,2020,"PAF Morbidity",NA,NA,NA,NA,NA,NA,NA,NA,NA
LC,2020,"PAF Mortality",0.0150813513039169,0.0083028133533728,0.0216687518519659,0.0150813513039169,0.0083028133533728,0.0216687518519659,0.0150813513039169,0.0083028133533728,0.0216687518519659
LC,2020,"Attributable Cases",NA,NA,NA,NA,NA,NA,NA,NA,NA
LC,2020,"Attributable Cases per 100,000",NA,NA,NA,NA,NA,NA,NA,NA,NA
LC,2020,"Attributable Deaths",681.405614613575,375.13771293209,979.037546175525,421.719826511429,232.171569800363,605.923308036524,259.685788102146,142.966143131726,373.114238139002
LC,2020,"Attributable Deaths per 100,000",1.077510618371,0.593207423547527,1.54815770396354,1.37200395852334,0.755336346070617,1.97128312430703,0.798999537841454,0.439877296035518,1.14799545255771
LC,2020,"YLL",11014.3131958927,6063.76609351554,15825.2675540849,6359.25289319962,3500.99197181484,9136.91817992797,4655.06030269306,2562.77412170071,6688.34937415691
LC,2020,"YLL per 100,000",17.4169968196821,9.58866820724148,25.0245866226955,20.6889019539242,11.3899668503212,29.7256309129809,14.3226591553514,7.88512669020406,20.5786696989807
LC,2020,"YLD",NA,NA,NA,NA,NA,NA,NA,NA,NA
LC,2020,"YLD per 100,000",NA,NA,NA,NA,NA,NA,NA,NA,NA
LC,2020,"DALY",NA,NA,NA,NA,NA,NA,NA,NA,NA
LC,2020,"DALY per 100,000",NA,NA,NA,NA,NA,NA,NA,NA,NA
LC,2020,"Percentage YLD",NA,NA,NA,NA,NA,NA,NA,NA,NA
LC,2021,"PAF Morbidity",NA,NA,NA,NA,NA,NA,NA,NA,NA
LC,2021,"PAF Mortality",0.0146246079406785,0.00804756274158677,0.0210222172984793,0.0146246079406785,0.00804756274158677,0.0210222172984793,0.0146246079406785,0.00804756274158677,0.0210222172984793
LC,2021,"Attributable Cases",NA,NA,NA,NA,NA,NA,NA,NA,NA
LC,2021,"Attributable Cases per 100,000",NA,NA,NA,NA,NA,NA,NA,NA,NA
LC,2021,"Attributable Deaths",658.882461551388,362.566844196709,947.113955948387,401.650232482794,221.018263134939,577.354175885435,257.232229068594,141.54858106177,369.759780062952
LC,2021,"Attributable Deaths per 100,000",1.04145898164348,0.573089311628832,1.49705052664451,1.30597949505362,0.718648456649306,1.87728688821874,0.791225282363424,0.435391849708208,1.1373508189323
LC,2021,"YLL",10487.2557466506,5770.87939386644,15074.9592785724,5953.68619195534,3276.16735900385,8558.1565920894,4533.56955469526,2494.71203486259,6516.80268648296
LC,2021,"YLL per 100,000",16.5766237948187,9.12170914759544,23.8281524471181,19.3586146797776,10.6525704386497,27.8271394383059,13.9448888812118,7.67353002905879,20.0451516685501
LC,2021,"YLD",NA,NA,NA,NA,NA,NA,NA,NA,NA
LC,2021,"YLD per 100,000",NA,NA,NA,NA,NA,NA,NA,NA,NA
LC,2021,"DALY",NA,NA,NA,NA,NA,NA,NA,NA,NA
LC,2021,"DALY per 100,000",NA,NA,NA,NA,NA,NA,NA,NA,NA
LC,2021,"Percentage YLD",NA,NA,NA,NA,NA,NA,NA,NA,NA
Stroke,2010,"PAF Morbidity",0,0,0.042312095410564,0,0,0.042312095410564,0,0,0.042312095410564
Stroke,2010,"PAF Mortality",0.0696683914052163,0,0.15702297936681,0.0696683914052163,0,0.15702297936681,0.0696683914052163,0,0.15702297936681
Stroke,2010,"Attributable Cases",NA,NA,NA,NA,NA,NA,NA,NA,NA
Stroke,2010,"Attributable Cases per 100,000",NA,NA,NA,NA,NA,NA,NA,NA,NA
Stroke,2010,"Attributable Deaths",2062.25405398581,0,4648.03721223694,851.765753320174,0,1919.76294573862,1210.48830066563,0,2728.27426649832
Stroke,2010,"Attributable Deaths per 100,000",3.37941806770557,0,7.61674387500535,2.87555759911392,0,6.48111162675604,3.85468386244531,0,8.68792765829537
Stroke,2010,"YLL",23884.3711857132,0,53832.0901091261,10750.2940395478,0,24229.685300767,13134.0771461654,0,29602.4048083591
Stroke,2010,"YLL per 100,000",39.1393462724845,0,88.2147073904539,36.2929474419837,0,81.7993156207225,41.8242086235745,0,94.2660181363247
Stroke,2010,"YLD",NA,NA,NA,NA,NA,NA,NA,NA,NA
Stroke,2010,"YLD per 100,000",NA,NA,NA,NA,NA,NA,NA,NA,NA
Stroke,2010,"DALY",NA,NA,NA,NA,NA,NA,NA,NA,NA
Stroke,2010,"DALY per 100,000",NA,NA,NA,NA,NA,NA,NA,NA,NA
Stroke,2010,"Percentage YLD",0,0,0,0,0,0,0,0,0
Stroke,2011,"PAF Morbidity",0,0,0.0373208202433979,0,0,0.0373208202433979,0,0,0.0373208202433979
Stroke,2011,"PAF Mortality",0.0614187833072574,0,0.138214807672709,0.0614187833072574,0,0.138214807672709,0.0614187833072574,0,0.138214807672709
Stroke,2011,"Attributable Cases",NA,NA,NA,NA,NA,NA,NA,NA,NA
Stroke,2011,"Attributable Cases per 100,000",NA,NA,NA,NA,NA,NA,NA,NA,NA
Stroke,2011,"Attributable Deaths",1805.65081045006,0,4063.37713076998,763.803989209053,0,1718.83934821781,1041.84682124101,0,2344.53778255217
Stroke,2011,"Attributable Deaths per 100,000",2.98159137176913,0,6.70967505080786,2.62642569746764,0,5.91042191158575,3.30971249345388,0,7.44806801929333
Stroke,2011,"YLL",20735.23350914,0,46661.8867582785,9459.14768283297,0,21286.5544924597,11276.085826307,0,25375.3322658188
Stroke,2011,"YLL per 100,000",34.2391745760965,0,77.0507111030366,32.5263403979608,0,73.1962054655356,35.8215827660074,0,80.6117103910574
Stroke,2011,"YLD",NA,NA,NA,NA,NA,NA,NA,NA,NA
Stroke,2011,"YLD per 100,000",NA,NA,NA,NA,NA,NA,NA,NA,NA
Stroke,2011,"DALY",NA,NA,NA,NA,NA,NA,NA,NA,NA
Stroke,2011,"DALY per 100,000",NA,NA,NA,NA,NA,NA,NA,NA,NA
Stroke,2011,"Percentage YLD",0,0,0,0,0,0,0,0,0
Stroke,2012,"PAF Morbidity",0,0,0.034887351196994,0,0,0.034887351196994,0,0,0.034887351196994
Stroke,2012,"PAF Mortality",0.0575603777894015,0,0.130622084511032,0.0575603777894015,0,0.130622084511032,0.0575603777894015,0,0.130622084511032
Stroke,2012,"Attributable Cases",NA,NA,NA,NA,NA,NA,NA,NA,NA
Stroke,2012,"Attributable Cases per 100,000",NA,NA,NA,NA,NA,NA,NA,NA,NA
Stroke,2012,"Attributable Deaths",1720.30701099184,0,3903.90223978122,725.08807901309,0,1645.44639858547,995.218931978751,0,2258.45584119575
Stroke,2012,"Attributable Deaths per 100,000",2.82589749968283,0,6.41282486667506,2.47567722037376,0,5.61806804473825,3.15062254154338,0,7.14972520488944
Stroke,2012,"YLL",19323.0833700327,0,43849.9802452456,8780.49299322098,0,19925.6214405913,10542.5903768117,0,23924.3588046543
Stroke,2012,"YLL per 100,000",31.7414581424369,0,72.0310669807348,29.979346118275,0,68.0322963927426,33.3752924307819,0,75.7387361914905
Stroke,2012,"YLD",NA,NA,NA,NA,NA,NA,NA,NA,NA
Stroke,2012,"YLD per 100,000",NA,NA,NA,NA,NA,NA,NA,NA,NA
Stroke,2012,"DALY",NA,NA,NA,NA,NA,NA,NA,NA,NA
Stroke,2012,"DALY per 100,000",NA,NA,NA,NA,NA,NA,NA,NA,NA
Stroke,2012,"Percentage YLD",0,0,0,0,0,0,0,0,0
Stroke,2013,"PAF Morbidity",0,0,0.0345081724738209,0,0,0.0345081724738209,0,0,0.0345081724738209
Stroke,2013,"PAF Mortality",0.0569847008446023,0,0.129689311491695,0.0569847008446023,0,0.129689311491695,0.0569847008446023,0,0.129689311491695
Stroke,2013,"Attributable Cases",NA,NA,NA,NA,NA,NA,NA,NA,NA
Stroke,2013,"Attributable Cases per 100,000",NA,NA,NA,NA,NA,NA,NA,NA,NA
Stroke,2013,"Attributable Deaths",1714.04281670479,0,3900.92480035868,723.876654828984,0,1647.443323879,990.16616187581,0,2253.48147647968
Stroke,2013,"Attributable Deaths per 100,000",2.79910917506417,0,6.37038602157622,2.45238390084238,0,5.58128716830301,3.12177679206519,0,7.1047329685514
Stroke,2013,"YLL",19205.2034877226,0,43708.3915588645,8720.62183034314,0,19846.9312674082,10484.5816573795,0,23861.4602914563
Stroke,2013,"YLL per 100,000",31.3629629129138,0,71.3777734414589,29.5441391007708,0,67.2383815621408,33.0555869840205,0,75.2299521340298
Stroke,2013,"YLD",NA,NA,NA,NA,NA,NA,NA,NA,NA
Stroke,2013,"YLD per 100,000",NA,NA,NA,NA,NA,NA,NA,NA,NA
Stroke,2013,"DALY",NA,NA,NA,NA,NA,NA,NA,NA,NA
Stroke,2013,"DALY per 100,000",NA,NA,NA,NA,NA,NA,NA,NA,NA
Stroke,2013,"Percentage YLD",0,0,0,0,0,0,0,0,0
Stroke,2014,"PAF Morbidity",0,0,0.0312035167779922,0,0,0.0312035167779922,0,0,0.0312035167779922
Stroke,2014,"PAF Mortality",0.0515107028956321,0,0.117114115058109,0.0515107028956321,0,0.117114115058109,0.0515107028956321,0,0.117114115058109
Stroke,2014,"Attributable Cases",NA,NA,NA,NA,NA,NA,NA,NA,NA
Stroke,2014,"Attributable Cases per 100,000",NA,NA,NA,NA,NA,NA,NA,NA,NA
Stroke,2014,"Attributable Deaths",1509.31510554492,0,3431.56068531766,633.99373123944,0,1441.44052813521,875.321374305476,0,1990.12015718245
Stroke,2014,"Attributable Deaths per 100,000",2.44859201535149,0,5.56708937941047,2.12983555974829,0,4.84236853270283,2.74629065074636,0,6.24393341916116
Stroke,2014,"YLL",16788.0700278281,0,38169.1542595777,7568.19849751171,0,17206.9651508357,9219.87153031641,0,20962.1891087419
Stroke,2014,"YLL per 100,000",27.2356210259092,0,61.9225806522214,25.4245704476001,0,57.8049978222241,28.9270292352691,0,65.7681460300141
Stroke,2014,"YLD",NA,NA,NA,NA,NA,NA,NA,NA,NA
Stroke,2014,"YLD per 100,000",NA,NA,NA,NA,NA,NA,NA,NA,NA
Stroke,2014,"DALY",NA,NA,NA,NA,NA,NA,NA,NA,NA
Stroke,2014,"DALY per 100,000",NA,NA,NA,NA,NA,NA,NA,NA,NA
Stroke,2014,"Percentage YLD",0,0,0,0,0,0,0,0,0
Stroke,2015,"PAF Morbidity",0,0,0.0309652173857942,0,0,0.0309652173857942,0,0,0.0309652173857942
Stroke,2015,"PAF Mortality",0.0511427303445058,0,0.116467628979266,0.0511427303445058,0,0.116467628979266,0.0511427303445058,0,0.116467628979266
Stroke,2015,"Attributable Cases",NA,NA,NA,NA,NA,NA,NA,NA,NA
Stroke,2015,"Attributable Cases per 100,000",NA,NA,NA,NA,NA,NA,NA,NA,NA
Stroke,2015,"Attributable Deaths",1562.35926929431,0,3557.96959768758,673.447473176453,0,1533.64573839897,888.911796117856,0,2024.32385928862
Stroke,2015,"Attributable Deaths per 100,000",2.51234790611522,0,5.72138409164337,2.2362044913543,0,5.09252113186796,2.77165039353501,0,6.31189511236467
Stroke,2015,"YLL",17416.5528349476,0,39662.8142458249,8053.07292722633,0,18339.3085099909,9363.47990772123,0,21323.5057358341
Stroke,2015,"YLL per 100,000",28.0066441225069,0,63.7796890123384,26.7404936039441,0,60.8962772774834,29.1955769789918,0,66.4872525287476
Stroke,2015,"YLD",NA,NA,NA,NA,NA,NA,NA,NA,NA
Stroke,2015,"YLD per 100,000",NA,NA,NA,NA,NA,NA,NA,NA,NA
Stroke,2015,"DALY",NA,NA,NA,NA,NA,NA,NA,NA,NA
Stroke,2015,"DALY per 100,000",NA,NA,NA,NA,NA,NA,NA,NA,NA
Stroke,2015,"Percentage YLD",0,0,0,0,0,0,0,0,0
Stroke,2016,"PAF Morbidity",0,0,0.0293464208653472,0,0,0.0293464208653472,0,0,0.0293464208653472
Stroke,2016,"PAF Mortality",0.0484905736802016,0,0.110587991283522,0.0484905736802016,0,0.110587991283522,0.0484905736802016,0,0.110587991283522
Stroke,2016,"Attributable Cases",NA,NA,NA,NA,NA,NA,NA,NA,NA
Stroke,2016,"Attributable Cases per 100,000",NA,NA,NA,NA,NA,NA,NA,NA,NA
Stroke,2016,"Attributable Deaths",1509.75401153308,0,3443.15710861246,660.587085245387,0,1506.54020525542,849.166926287691,0,1936.61690335704
Stroke,2016,"Attributable Deaths per 100,000",2.4109206302654,0,5.49836492765422,2.17418006119218,0,4.95845248690256,2.6340395947295,0,6.00721182767386
Stroke,2016,"YLL",16581.5514802442,0,37816.0193083714,7683.92054614506,0,17524.0108311466,8897.6309340991,0,20292.0084772248
Stroke,2016,"YLL per 100,000",26.4790185951777,0,60.3882621994079,25.2899689024463,0,57.6765059326608,27.5996526173782,0,62.9439891391726
Stroke,2016,"YLD",NA,NA,NA,NA,NA,NA,NA,NA,NA
Stroke,2016,"YLD per 100,000",NA,NA,NA,NA,NA,NA,NA,NA,NA
Stroke,2016,"DALY",NA,NA,NA,NA,NA,NA,NA,NA,NA
Stroke,2016,"DALY per 100,000",NA,NA,NA,NA,NA,NA,NA,NA,NA
Stroke,2016,"Percentage YLD",0,0,0,0,0,0,0,0,0
Stroke,2017,"PAF Morbidity",0,0,0.0263037656737647,0,0,0.0263037656737647,0,0,0.0263037656737647
Stroke,2017,"PAF Mortality",0.0434159006382284,0,0.0986670752940138,0.0434159006382284,0,0.0986670752940138,0.0434159006382284,0,0.0986670752940138
Stroke,2017,"Attributable Cases",NA,NA,NA,NA,NA,NA,NA,NA,NA
Stroke,2017,"Attributable Cases per 100,000",NA,NA,NA,NA,NA,NA,NA,NA,NA
Stroke,2017,"Attributable Deaths",1338.90295978233,0,3042.79393499209,597.315960980747,0,1357.46162189504,741.58699880158,0,1685.33231309705
Stroke,2017,"Attributable Deaths per 100,000",2.13092960175104,0,4.84275549675186,1.95864417105215,0,4.45121923208983,2.29341634104361,0,5.21202323286652
Stroke,2017,"YLL",14629.5677395449,0,33247.189173949,6849.90011956114,0,15567.0987107914,7779.66761998379,0,17680.0904631576
Stroke,2017,"YLL per 100,000",23.2836731962163,0,52.9145290688602,22.461340091162,0,51.0456929696338,24.059236308608,0,54.6770755755711
Stroke,2017,"YLD",NA,NA,NA,NA,NA,NA,NA,NA,NA
Stroke,2017,"YLD per 100,000",NA,NA,NA,NA,NA,NA,NA,NA,NA
Stroke,2017,"DALY",NA,NA,NA,NA,NA,NA,NA,NA,NA
Stroke,2017,"DALY per 100,000",NA,NA,NA,NA,NA,NA,NA,NA,NA
Stroke,2017,"Percentage YLD",0,0,0,0,0,0,0,0,0
Stroke,2018,"PAF Morbidity",0,0,0.0239900955276989,0,0,0.0239900955276989,0,0,0.0239900955276989
Stroke,2018,"PAF Mortality",0.0396599741908229,0,0.090608188422351,0.0396599741908229,0,0.090608188422351,0.0396599741908229,0,0.090608188422351
Stroke,2018,"Attributable Cases",NA,NA,NA,NA,NA,NA,NA,NA,NA
Stroke,2018,"Attributable Cases per 100,000",NA,NA,NA,NA,NA,NA,NA,NA,NA
Stroke,2018,"Attributable Deaths",1236.51867532148,0,2824.98209863206,556.231138026292,0,1270.77984262347,680.287537295186,0,1554.20225600859
Stroke,2018,"Attributable Deaths per 100,000",1.96186897544004,0,4.48213589175175,1.81696010201288,0,4.15107338413679,2.09872634407077,0,4.79480372618393
Stroke,2018,"YLL",13654.2008221605,0,31194.7353999341,6505.17320132055,0,14861.8845869463,7149.02762083991,0,16332.8508129877
Stroke,2018,"YLL per 100,000",21.6638482798976,0,49.4937802393325,21.2495118583673,0,48.5471766845338,22.055163118233,0,50.3877880980808
Stroke,2018,"YLD",NA,NA,NA,NA,NA,NA,NA,NA,NA
Stroke,2018,"YLD per 100,000",NA,NA,NA,NA,NA,NA,NA,NA,NA
Stroke,2018,"DALY",NA,NA,NA,NA,NA,NA,NA,NA,NA
Stroke,2018,"DALY per 100,000",NA,NA,NA,NA,NA,NA,NA,NA,NA
Stroke,2018,"Percentage YLD",0,0,0,0,0,0,0,0,0
Stroke,2019,"PAF Morbidity",0,0,0.0222943785178883,0,0,0.0222943785178883,0,0,0.0222943785178883
Stroke,2019,"PAF Mortality",0.0368754071976359,0,0.0843874673285229,0.0368754071976359,0,0.0843874673285229,0.0368754071976359,0,0.0843874673285229
Stroke,2019,"Attributable Cases",NA,NA,NA,NA,NA,NA,NA,NA,NA
Stroke,2019,"Attributable Cases per 100,000",NA,NA,NA,NA,NA,NA,NA,NA,NA
Stroke,2019,"Attributable Deaths",1139.96633810772,0,2608.75416499396,510.097507764898,0,1167.33183555546,629.86883034282,0,1441.4223294385
Stroke,2019,"Attributable Deaths per 100,000",1.80452312027679,0,4.12955808297309,1.66158652080584,0,3.80245504779147,1.93965173642779,0,4.43879295106487
Stroke,2019,"YLL",12527.3527095901,0,28668.2005117272,5883.39743415072,0,13463.8515608565,6643.95527543935,0,15204.3489508707
Stroke,2019,"YLL per 100,000",19.8303202863357,0,45.3806651221084,19.1645199678845,0,43.8570154354894,20.4597509289998,0,46.821084681646
Stroke,2019,"YLD",NA,NA,NA,NA,NA,NA,NA,NA,NA
Stroke,2019,"YLD per 100,000",NA,NA,NA,NA,NA,NA,NA,NA,NA
Stroke,2019,"DALY",NA,NA,NA,NA,NA,NA,NA,NA,NA
Stroke,2019,"DALY per 100,000",NA,NA,NA,NA,NA,NA,NA,NA,NA
Stroke,2019,"Percentage YLD",0,0,0,0,0,0,0,0,0
Stroke,2020,"PAF Morbidity",0,0,0.0171055004967967,0,0,0.0171055004967967,0,0,0.0171055004967967
Stroke,2020,"PAF Mortality",0.028374403182869,0,0.0655614304427891,0.028374403182869,0,0.0655614304427891,0.028374403182869,0,0.0655614304427891
Stroke,2020,"Attributable Cases",NA,NA,NA,NA,NA,NA,NA,NA,NA
Stroke,2020,"Attributable Cases per 100,000",NA,NA,NA,NA,NA,NA,NA,NA,NA
Stroke,2020,"Attributable Deaths",870.413192037689,0,2011.162440263,395.198687530999,0,913.139603207167,475.21450450669,0,1098.02283705583
Stroke,2020,"Attributable Deaths per 100,000",1.37638938787241,0,3.18026273658054,1.28572130027912,0,2.97076654101942,1.46213688570069,0,3.37838949816493
Stroke,2020,"YLL",9596.43304659712,0,22173.36074449,4546.740143779,0,10505.6231758128,5049.69290281812,0,11667.7375686773
Stroke,2020,"YLL per 100,000",15.1748947828361,0,35.0628629039223,14.7921560322294,0,34.1785130265368,15.5368621636157,0,35.8992187949906
Stroke,2020,"YLD",NA,NA,NA,NA,NA,NA,NA,NA,NA
Stroke,2020,"YLD per 100,000",NA,NA,NA,NA,NA,NA,NA,NA,NA
Stroke,2020,"DALY",NA,NA,NA,NA,NA,NA,NA,NA,NA
Stroke,2020,"DALY per 100,000",NA,NA,NA,NA,NA,NA,NA,NA,NA
Stroke,2020,"Percentage YLD",0,0,0,0,0,0,0,0,0
Stroke,2021,"PAF Morbidity",0,0,0.016589803924756,0,0,0.016589803924756,0,0,0.016589803924756
Stroke,2021,"PAF Mortality",0.0275408409512295,0,0.0638073006844981,0.0275408409512295,0,0.0638073006844981,0.0275408409512295,0,0.0638073006844981
Stroke,2021,"Attributable Cases",NA,NA,NA,NA,NA,NA,NA,NA,NA
Stroke,2021,"Attributable Cases per 100,000",NA,NA,NA,NA,NA,NA,NA,NA,NA
Stroke,2021,"Attributable Deaths",851.975914826284,0,1973.87884667495,391.685840008386,0,907.467430334931,460.290074817898,0,1066.41141634002
Stroke,2021,"Attributable Deaths per 100,000",1.34667109904632,0,3.12000087042136,1.27357993145371,0,2.95066144769924,1.41581459576652,0,3.28019423174305
Stroke,2021,"YLL",9334.56753385763,0,21626.5566635146,4477.26939265909,0,10373.0483353358,4857.29814119855,0,11253.5083281788
Stroke,2021,"YLL per 100,000",14.7546334364456,0,34.1838992438901,14.5579948615974,0,33.7283221359243,14.9406515163709,0,34.6148705268501
Stroke,2021,"YLD",NA,NA,NA,NA,NA,NA,NA,NA,NA
Stroke,2021,"YLD per 100,000",NA,NA,NA,NA,NA,NA,NA,NA,NA
Stroke,2021,"DALY",NA,NA,NA,NA,NA,NA,NA,NA,NA
Stroke,2021,"DALY per 100,000",NA,NA,NA,NA,NA,NA,NA,NA,NA
Stroke,2021,"Percentage YLD",0,0,0,0,0,0,0,0,0
Cardiovascular,2010,"PAF Morbidity",NA,NA,NA,NA,NA,NA,NA,NA,NA
Cardiovascular,2010,"PAF Mortality",0.0592200850523259,0,0.114281636385331,0.0592200850523259,0,0.114281636385331,0.0592200850523259,0,0.114281636385331
Cardiovascular,2010,"Attributable Cases",NA,NA,NA,NA,NA,NA,NA,NA,NA
Cardiovascular,2010,"Attributable Cases per 100,000",NA,NA,NA,NA,NA,NA,NA,NA,NA
Cardiovascular,2010,"Attributable Deaths",20868.0920109087,0,40270.7915927359,8841.6179183973,0,17062.3625939664,12026.4740925114,0,23208.4289987695
Cardiovascular,2010,"Attributable Deaths per 100,000",34.1965661524128,0,65.99179206183,29.8492648883855,0,57.602464321519,38.297152959701,0,73.9050155917005
Cardiovascular,2010,"YLL",209669.564655184,0,404615.780740987,104695.390149584,0,202038.89436706,104974.1745056,0,202576.886373927
Cardiovascular,2010,"YLL per 100,000",343.585754468138,0,663.044340861942,353.451196603424,0,682.08245723562,334.280187770297,0,645.086659970695
Cardiovascular,2010,"YLD",NA,NA,NA,NA,NA,NA,NA,NA,NA
Cardiovascular,2010,"YLD per 100,000",NA,NA,NA,NA,NA,NA,NA,NA,NA
Cardiovascular,2010,"DALY",NA,NA,NA,NA,NA,NA,NA,NA,NA
Cardiovascular,2010,"DALY per 100,000",NA,NA,NA,NA,NA,NA,NA,NA,NA
Cardiovascular,2010,"Percentage YLD",NA,NA,NA,NA,NA,NA,NA,NA,NA
Cardiovascular,2011,"PAF Morbidity",NA,NA,NA,NA,NA,NA,NA,NA,NA
Cardiovascular,2011,"PAF Mortality",0.0522177881275228,0,0.10066781492387,0.0522177881275228,0,0.10066781492387,0.0522177881275228,0,0.10066781492387
Cardiovascular,2011,"Attributable Cases",NA,NA,NA,NA,NA,NA,NA,NA,NA
Cardiovascular,2011,"Attributable Cases per 100,000",NA,NA,NA,NA,NA,NA,NA,NA,NA
Cardiovascular,2011,"Attributable Deaths",17855.1938189608,0,34422.0506316234,7591.52647355553,0,14635.2882692621,10263.6673454053,0,19786.7623623613
Cardiovascular,2011,"Attributable Deaths per 100,000",29.4834923362672,0,56.8396107197864,26.1043153673487,0,50.3250804437944,32.6053574759473,0,62.8580836074375
Cardiovascular,2011,"YLL",176125.375430993,0,339542.468822787,87356.7839853013,0,168410.361256602,88768.5914456914,0,171132.107566185
Cardiovascular,2011,"YLL per 100,000",290.828047535812,0,560.671470658756,300.386101079041,0,579.097918802681,281.9978044221,0,543.648128395905
Cardiovascular,2011,"YLD",NA,NA,NA,NA,NA,NA,NA,NA,NA
Cardiovascular,2011,"YLD per 100,000",NA,NA,NA,NA,NA,NA,NA,NA,NA
Cardiovascular,2011,"DALY",NA,NA,NA,NA,NA,NA,NA,NA,NA
Cardiovascular,2011,"DALY per 100,000",NA,NA,NA,NA,NA,NA,NA,NA,NA
Cardiovascular,2011,"Percentage YLD",NA,NA,NA,NA,NA,NA,NA,NA,NA
Cardiovascular,2012,"PAF Morbidity",NA,NA,NA,NA,NA,NA,NA,NA,NA
Cardiovascular,2012,"PAF Mortality",0.0488896296187412,0,0.0947437920951913,0.0488896296187412,0,0.0947437920951913,0.0488896296187412,0,0.0947437920951913
Cardiovascular,2012,"Attributable Cases",NA,NA,NA,NA,NA,NA,NA,NA,NA
Cardiovascular,2012,"Attributable Cases per 100,000",NA,NA,NA,NA,NA,NA,NA,NA,NA
Cardiovascular,2012,"Attributable Deaths",17060.0851450893,0,33060.9409954091,7332.85776725575,0,14210.4318887736,9727.2273778336,0,18850.5091066355
Cardiovascular,2012,"Attributable Deaths per 100,000",28.0240978196611,0,54.308230972228,25.0366672133746,0,48.5188538288938,30.7940502924182,0,59.6761546656377
Cardiovascular,2012,"YLL",166681.175174699,0,323013.422889181,83492.2967041936,0,161800.71033837,83188.8784705057,0,161212.712550811
Cardiovascular,2012,"YLL per 100,000",273.802241786371,0,530.604606197735,285.068784069097,0,552.438171884169,263.355878081793,0,510.36047428887
Cardiovascular,2012,"YLD",NA,NA,NA,NA,NA,NA,NA,NA,NA
Cardiovascular,2012,"YLD per 100,000",NA,NA,NA,NA,NA,NA,NA,NA,NA
Cardiovascular,2012,"DALY",NA,NA,NA,NA,NA,NA,NA,NA,NA
Cardiovascular,2012,"DALY per 100,000",NA,NA,NA,NA,NA,NA,NA,NA,NA
Cardiovascular,2012,"Percentage YLD",NA,NA,NA,NA,NA,NA,NA,NA,NA
Cardiovascular,2013,"PAF Morbidity",NA,NA,NA,NA,NA,NA,NA,NA,NA
Cardiovascular,2013,"PAF Mortality",0.0483843986984937,0,0.0939329724579392,0.0483843986984937,0,0.0939329724579392,0.0483843986984937,0,0.0939329724579392
Cardiovascular,2013,"Attributable Cases",NA,NA,NA,NA,NA,NA,NA,NA,NA
Cardiovascular,2013,"Attributable Cases per 100,000",NA,NA,NA,NA,NA,NA,NA,NA,NA
Cardiovascular,2013,"Attributable Deaths",17140.1248545427,0,33275.6615602525,7411.42542383786,0,14388.4648551622,9728.69943070482,0,18887.1967050903
Cardiovascular,2013,"Attributable Deaths per 100,000",27.9905964276497,0,54.3406551294305,25.1087809925407,0,48.7459283750111,30.6724560675921,0,59.5471897660305
Cardiovascular,2013,"YLL",167327.145825095,0,324847.194613241,83684.1362955518,0,162463.518846235,83643.0095295432,0,162383.675767006
Cardiovascular,2013,"YLL per 100,000",273.252770906125,0,530.490110325163,283.509113380091,0,550.401667790818,263.708068424747,0,511.960123399225
Cardiovascular,2013,"YLD",NA,NA,NA,NA,NA,NA,NA,NA,NA
Cardiovascular,2013,"YLD per 100,000",NA,NA,NA,NA,NA,NA,NA,NA,NA
Cardiovascular,2013,"DALY",NA,NA,NA,NA,NA,NA,NA,NA,NA
Cardiovascular,2013,"DALY per 100,000",NA,NA,NA,NA,NA,NA,NA,NA,NA
Cardiovascular,2013,"Percentage YLD",NA,NA,NA,NA,NA,NA,NA,NA,NA
Cardiovascular,2014,"PAF Morbidity",NA,NA,NA,NA,NA,NA,NA,NA,NA
Cardiovascular,2014,"PAF Mortality",0.0437419980890689,0,0.0848655139136088,0.0437419980890689,0,0.0848655139136088,0.0437419980890689,0,0.0848655139136088
Cardiovascular,2014,"Attributable Cases",NA,NA,NA,NA,NA,NA,NA,NA,NA
Cardiovascular,2014,"Attributable Cases per 100,000",NA,NA,NA,NA,NA,NA,NA,NA,NA
Cardiovascular,2014,"Attributable Deaths",14777.7528924129,0,28670.8803550597,6492.09987238342,0,12595.56984403,8285.65302002951,0,16075.3105110297
Cardiovascular,2014,"Attributable Deaths per 100,000",23.9742434195911,0,46.5133413510435,21.8095297860563,0,42.3134981108776,25.9959508498124,0,50.43573281792
Cardiovascular,2014,"YLL",144067.550808067,0,279510.933924551,72876.7322259331,0,141390.919548411,71190.818582134,0,138120.01437614
Cardiovascular,2014,"YLL per 100,000",233.723662662555,0,453.456165976685,244.821751580421,0,474.98799032444,223.358740264081,0,433.346785874064
Cardiovascular,2014,"YLD",NA,NA,NA,NA,NA,NA,NA,NA,NA
Cardiovascular,2014,"YLD per 100,000",NA,NA,NA,NA,NA,NA,NA,NA,NA
Cardiovascular,2014,"DALY",NA,NA,NA,NA,NA,NA,NA,NA,NA
Cardiovascular,2014,"DALY per 100,000",NA,NA,NA,NA,NA,NA,NA,NA,NA
Cardiovascular,2014,"Percentage YLD",NA,NA,NA,NA,NA,NA,NA,NA,NA
Cardiovascular,2015,"PAF Morbidity",NA,NA,NA,NA,NA,NA,NA,NA,NA
Cardiovascular,2015,"PAF Mortality",0.0434212447652548,0,0.0843288296768523,0.0434212447652548,0,0.0843288296768523,0.0434212447652548,0,0.0843288296768523
Cardiovascular,2015,"Attributable Cases",NA,NA,NA,NA,NA,NA,NA,NA,NA
Cardiovascular,2015,"Attributable Cases per 100,000",NA,NA,NA,NA,NA,NA,NA,NA,NA
Cardiovascular,2015,"Attributable Deaths",15473.638205791,0,30051.5060724728,6853.69611623735,0,13310.6311338537,8619.94208955362,0,16740.874938619
Cardiovascular,2015,"Attributable Deaths per 100,000",24.8823451240269,0,48.3242489999677,22.7579234431129,0,44.1983886046673,26.8772064777422,0,52.1984890001301
Cardiovascular,2015,"YLL",150821.562816946,0,292912.051488772,76723.6169740837,0,149005.69670395,74097.945842862,0,143906.354784822
Cardiovascular,2015,"YLL per 100,000",242.528235974386,0,471.016490058732,254.763294397928,0,494.778318248209,231.039346819822,0,448.703804599593
Cardiovascular,2015,"YLD",NA,NA,NA,NA,NA,NA,NA,NA,NA
Cardiovascular,2015,"YLD per 100,000",NA,NA,NA,NA,NA,NA,NA,NA,NA
Cardiovascular,2015,"DALY",NA,NA,NA,NA,NA,NA,NA,NA,NA
Cardiovascular,2015,"DALY per 100,000",NA,NA,NA,NA,NA,NA,NA,NA,NA
Cardiovascular,2015,"Percentage YLD",NA,NA,NA,NA,NA,NA,NA,NA,NA
Cardiovascular,2016,"PAF Morbidity",NA,NA,NA,NA,NA,NA,NA,NA,NA
Cardiovascular,2016,"PAF Mortality",0.0411625180471688,0,0.0800143791095703,0.0411625180471688,0,0.0800143791095703,0.0411625180471688,0,0.0800143791095703
Cardiovascular,2016,"Attributable Cases",NA,NA,NA,NA,NA,NA,NA,NA,NA
Cardiovascular,2016,"Attributable Cases per 100,000",NA,NA,NA,NA,NA,NA,NA,NA,NA
Cardiovascular,2016,"Attributable Deaths",13932.5244585335,0,27082.9469834909,6285.10488062221,0,12217.3955462403,7647.41957791131,0,14865.5514372506
Cardiovascular,2016,"Attributable Deaths per 100,000",22.2487970836034,0,43.2486584649501,20.6860685277769,0,40.2109250841114,23.7216091938365,0,46.1116064121654
Cardiovascular,2016,"YLL",135212.788031848,0,262835.409380073,69627.5851515173,0,135346.62744425,65585.2028803307,0,127488.781935823
Cardiovascular,2016,"YLL per 100,000",215.920804085602,0,419.720898900083,229.164194587842,0,445.464262489455,203.439413226312,0,395.458759764534
Cardiovascular,2016,"YLD",NA,NA,NA,NA,NA,NA,NA,NA,NA
Cardiovascular,2016,"YLD per 100,000",NA,NA,NA,NA,NA,NA,NA,NA,NA
Cardiovascular,2016,"DALY",NA,NA,NA,NA,NA,NA,NA,NA,NA
Cardiovascular,2016,"DALY per 100,000",NA,NA,NA,NA,NA,NA,NA,NA,NA
Cardiovascular,2016,"Percentage YLD",NA,NA,NA,NA,NA,NA,NA,NA,NA
Cardiovascular,2017,"PAF Morbidity",NA,NA,NA,NA,NA,NA,NA,NA,NA
Cardiovascular,2017,"PAF Mortality",0.0368700615683436,0,0.0715127438485431,0.0368700615683436,0,0.0715127438485431,0.0368700615683436,0,0.0715127438485431
Cardiovascular,2017,"Attributable Cases",NA,NA,NA,NA,NA,NA,NA,NA,NA
Cardiovascular,2017,"Attributable Cases per 100,000",NA,NA,NA,NA,NA,NA,NA,NA,NA
Cardiovascular,2017,"Attributable Deaths",12694.1041075497,0,24621.3371178465,5753.49936761688,0,11159.4206520775,6940.60473993284,0,13461.916465769
Cardiovascular,2017,"Attributable Deaths per 100,000",20.2032880821213,0,39.1860632735031,18.8661591781879,0,36.5925835576575,21.4643681092171,0,41.632039469747
Cardiovascular,2017,"YLL",121564.380266583,0,235784.86222478,62715.6402437103,0,121642.528525003,58848.740022873,0,114142.333699778
Cardiovascular,2017,"YLL per 100,000",193.475661948419,0,375.263150244481,205.649323342133,0,398.875042709967,181.994374545926,0,352.994178343145
Cardiovascular,2017,"YLD",NA,NA,NA,NA,NA,NA,NA,NA,NA
Cardiovascular,2017,"YLD per 100,000",NA,NA,NA,NA,NA,NA,NA,NA,NA
Cardiovascular,2017,"DALY",NA,NA,NA,NA,NA,NA,NA,NA,NA
Cardiovascular,2017,"DALY per 100,000",NA,NA,NA,NA,NA,NA,NA,NA,NA
Cardiovascular,2017,"Percentage YLD",NA,NA,NA,NA,NA,NA,NA,NA,NA
Cardiovascular,2018,"PAF Morbidity",NA,NA,NA,NA,NA,NA,NA,NA,NA
Cardiovascular,2018,"PAF Mortality",0.0336598826419964,0,0.0654997685113845,0.0336598826419964,0,0.0654997685113845,0.0336598826419964,0,0.0654997685113845
Cardiovascular,2018,"Attributable Cases",NA,NA,NA,NA,NA,NA,NA,NA,NA
Cardiovascular,2018,"Attributable Cases per 100,000",NA,NA,NA,NA,NA,NA,NA,NA,NA
Cardiovascular,2018,"Attributable Deaths",11614.8137439778,0,22601.6121216124,5290.29009495993,0,10294.5331171658,6324.52364901791,0,12307.0790044466
Cardiovascular,2018,"Attributable Deaths per 100,000",18.4281428130476,0,35.8598721566357,17.2810282874918,0,33.6276678236888,19.511520744107,0,37.9680495513542
Cardiovascular,2018,"YLL",111583.805804426,0,217134.252295056,57619.799693721,0,112124.084975337,53964.0061107054,0,105010.167319719
Cardiovascular,2018,"YLL per 100,000",177.039628384356,0,344.506687674805,188.218296266105,0,366.259590568371,166.482075662354,0,323.962431276386
Cardiovascular,2018,"YLD",NA,NA,NA,NA,NA,NA,NA,NA,NA
Cardiovascular,2018,"YLD per 100,000",NA,NA,NA,NA,NA,NA,NA,NA,NA
Cardiovascular,2018,"DALY",NA,NA,NA,NA,NA,NA,NA,NA,NA
Cardiovascular,2018,"DALY per 100,000",NA,NA,NA,NA,NA,NA,NA,NA,NA
Cardiovascular,2018,"Percentage YLD",NA,NA,NA,NA,NA,NA,NA,NA,NA
Cardiovascular,2019,"PAF Morbidity",NA,NA,NA,NA,NA,NA,NA,NA,NA
Cardiovascular,2019,"PAF Mortality",0.0312904795851171,0,0.0609524522451528,0.0312904795851171,0,0.0609524522451528,0.0312904795851171,0,0.0609524522451528
Cardiovascular,2019,"Attributable Cases",NA,NA,NA,NA,NA,NA,NA,NA,NA
Cardiovascular,2019,"Attributable Cases per 100,000",NA,NA,NA,NA,NA,NA,NA,NA,NA
Cardiovascular,2019,"Attributable Deaths",10358.0561665817,0,20177.0293142607,4771.86071768952,0,9295.37087229029,5586.1954488922,0,10881.6584419704
Cardiovascular,2019,"Attributable Deaths per 100,000",16.3964068138616,0,31.9394658236351,15.5438113830781,0,30.2786481254626,17.2024287923113,0,33.5095605234097
Cardiovascular,2019,"YLL",98683.7351683852,0,192231.494530537,51263.3728364434,0,99858.7534025835,47420.3623319417,0,92372.7411279531
Cardiovascular,2019,"YLL per 100,000",156.212579050554,0,304.295104802416,166.98479804245,0,325.278904743602,146.028797915154,0,284.457555440411
Cardiovascular,2019,"YLD",NA,NA,NA,NA,NA,NA,NA,NA,NA
Cardiovascular,2019,"YLD per 100,000",NA,NA,NA,NA,NA,NA,NA,NA,NA
Cardiovascular,2019,"DALY",NA,NA,NA,NA,NA,NA,NA,NA,NA
Cardiovascular,2019,"DALY per 100,000",NA,NA,NA,NA,NA,NA,NA,NA,NA
Cardiovascular,2019,"Percentage YLD",NA,NA,NA,NA,NA,NA,NA,NA,NA
Cardiovascular,2020,"PAF Morbidity",NA,NA,NA,NA,NA,NA,NA,NA,NA
Cardiovascular,2020,"PAF Mortality",0.024050368207928,0,0.047127929604182,0.024050368207928,0,0.047127929604182,0.024050368207928,0,0.047127929604182
Cardiovascular,2020,"Attributable Cases",NA,NA,NA,NA,NA,NA,NA,NA,NA
Cardiovascular,2020,"Attributable Cases per 100,000",NA,NA,NA,NA,NA,NA,NA,NA,NA
Cardiovascular,2020,"Attributable Deaths",8124.71943837044,0,15920.8043068144,3786.97097802034,0,7420.76379547449,4337.7484603501,0,8500.04051133986
Cardiovascular,2020,"Attributable Deaths per 100,000",12.8476655876897,0,25.1756594393894,12.3203578443,0,24.142372880308,13.346356149952,0,26.1528691648031
Cardiovascular,2020,"YLL",76683.8272206707,0,150265.891141064,40147.5371519773,0,78671.1574775792,36536.2900686934,0,71594.7336634852
Cardiovascular,2020,"YLL per 100,000",121.260577129905,0,237.616318109293,130.614157634306,0,255.945138680661,112.414618807883,0,220.282209230895
Cardiovascular,2020,"YLD",NA,NA,NA,NA,NA,NA,NA,NA,NA
Cardiovascular,2020,"YLD per 100,000",NA,NA,NA,NA,NA,NA,NA,NA,NA
Cardiovascular,2020,"DALY",NA,NA,NA,NA,NA,NA,NA,NA,NA
Cardiovascular,2020,"DALY per 100,000",NA,NA,NA,NA,NA,NA,NA,NA,NA
Cardiovascular,2020,"Percentage YLD",NA,NA,NA,NA,NA,NA,NA,NA,NA
Cardiovascular,2021,"PAF Morbidity",NA,NA,NA,NA,NA,NA,NA,NA,NA
Cardiovascular,2021,"PAF Mortality",0.0233366910348887,0,0.0458050279886623,0.0233366910348887,0,0.0458050279886623,0.0233366910348887,0,0.0458050279886623
Cardiovascular,2021,"Attributable Cases",NA,NA,NA,NA,NA,NA,NA,NA,NA
Cardiovascular,2021,"Attributable Cases per 100,000",NA,NA,NA,NA,NA,NA,NA,NA,NA
Cardiovascular,2021,"Attributable Deaths",7944.71975922648,0,15593.8179234322,3728.05972951451,0,7317.39902621678,4216.66002971197,0,8276.41889721541
Cardiovascular,2021,"Attributable Deaths per 100,000",12.5577781056804,0,24.6482835439761,12.1219139672467,0,23.7927736933995,12.9701011211536,0,25.457587109588
Cardiovascular,2021,"YLL",74141.6216180374,0,145524.446814754,39011.4406745831,0,76571.2726498303,35130.1809434543,0,68953.1741649237
Cardiovascular,2021,"YLL per 100,000",117.191551230409,0,230.022425892276,126.847036234913,0,248.974117038814,108.05756120494,0,212.094319969321
Cardiovascular,2021,"YLD",NA,NA,NA,NA,NA,NA,NA,NA,NA
Cardiovascular,2021,"YLD per 100,000",NA,NA,NA,NA,NA,NA,NA,NA,NA
Cardiovascular,2021,"DALY",NA,NA,NA,NA,NA,NA,NA,NA,NA
Cardiovascular,2021,"DALY per 100,000",NA,NA,NA,NA,NA,NA,NA,NA,NA
Cardiovascular,2021,"Percentage YLD",NA,NA,NA,NA,NA,NA,NA,NA,NA
Respiratory,2010,"PAF Morbidity",NA,NA,NA,NA,NA,NA,NA,NA,NA
Respiratory,2010,"PAF Mortality",0.0722135685213878,0.00752554876247496,0.130678841308204,0.0722135685213878,0.00752554876247496,0.130678841308204,0.0722135685213878,0.00752554876247496,0.130678841308204
Respiratory,2010,"Attributable Cases",NA,NA,NA,NA,NA,NA,NA,NA,NA
Respiratory,2010,"Attributable Cases per 100,000",NA,NA,NA,NA,NA,NA,NA,NA,NA
Respiratory,2010,"Attributable Deaths",25446.7617027037,2651.86792401845,46048.8714578674,10781.5579938117,1123.57195578627,19510.4816861561,14665.203708892,1528.29596823218,26538.3897717113
Respiratory,2010,"Attributable Deaths per 100,000",41.6996373926424,4.34561898825027,75.4603381195436,36.3984944200249,3.79317419492214,65.8673040754553,46.6999342703717,4.86671189018957,84.5089562055638
Respiratory,2010,"YLL",255673.180149917,26644.313857795,462670.321100102,127666.613848328,13304.4432996148,231027.568821781,128006.566301589,13339.8705581802,231642.752278321
Respiratory,2010,"YLL per 100,000",418.971931589335,43.6620674735112,758.178382287512,431.001951151123,44.9157445965155,779.948100215021,407.624629778282,42.4795380008637,737.644121441455
Respiratory,2010,"YLD",NA,NA,NA,NA,NA,NA,NA,NA,NA
Respiratory,2010,"YLD per 100,000",NA,NA,NA,NA,NA,NA,NA,NA,NA
Respiratory,2010,"DALY",NA,NA,NA,NA,NA,NA,NA,NA,NA
Respiratory,2010,"DALY per 100,000",NA,NA,NA,NA,NA,NA,NA,NA,NA
Respiratory,2010,"Percentage YLD",NA,NA,NA,NA,NA,NA,NA,NA,NA
Respiratory,2011,"PAF Morbidity",NA,NA,NA,NA,NA,NA,NA,NA,NA
Respiratory,2011,"PAF Mortality",0.0636595932286584,0.00664219136241109,0.11507841188272,0.0636595932286584,0.00664219136241109,0.11507841188272,0.0636595932286584,0.00664219136241109,0.11507841188272
Respiratory,2011,"Attributable Cases",NA,NA,NA,NA,NA,NA,NA,NA,NA
Respiratory,2011,"Attributable Cases per 100,000",NA,NA,NA,NA,NA,NA,NA,NA,NA
Respiratory,2011,"Attributable Deaths",21767.5703298278,2271.21098788876,39349.5669239416,9254.95898276882,965.655064650049,16730.3296763336,12512.611347059,1305.55592323871,22619.237247608
Respiratory,2011,"Attributable Deaths per 100,000",35.9438267378039,3.75035031455971,64.9762005722651,31.8242146476929,3.32051326324312,57.529115335638,39.7497456024909,4.14745686405115,71.8562178090935
Respiratory,2011,"YLL",214717.439386754,22403.4469735141,388147.970713518,106498.140455262,11111.9313330192,192518.303219964,108219.298931491,11291.5156404949,195629.667493554
Respiratory,2011,"YLL per 100,000",354.55341693909,36.9938217331552,640.931587520328,366.205802504212,38.2096223819927,661.995781579232,343.78831744165,35.8705998074266,621.471353938955
Respiratory,2011,"YLD",NA,NA,NA,NA,NA,NA,NA,NA,NA
Respiratory,2011,"YLD per 100,000",NA,NA,NA,NA,NA,NA,NA,NA,NA
Respiratory,2011,"DALY",NA,NA,NA,NA,NA,NA,NA,NA,NA
Respiratory,2011,"DALY per 100,000",NA,NA,NA,NA,NA,NA,NA,NA,NA
Respiratory,2011,"Percentage YLD",NA,NA,NA,NA,NA,NA,NA,NA,NA
Respiratory,2012,"PAF Morbidity",NA,NA,NA,NA,NA,NA,NA,NA,NA
Respiratory,2012,"PAF Mortality",0.0596746613119972,0.00618934969470888,0.108477688354435,0.0596746613119972,0.00618934969470888,0.108477688354435,0.0596746613119972,0.00618934969470888,0.108477688354435
Respiratory,2012,"Attributable Cases",NA,NA,NA,NA,NA,NA,NA,NA,NA
Respiratory,2012,"Attributable Cases per 100,000",NA,NA,NA,NA,NA,NA,NA,NA,NA
Respiratory,2012,"Attributable Deaths",20823.5327394827,2159.77976531836,37853.3978289684,8950.48310086383,928.328182009995,16270.351520905,11873.0496386189,1231.45158330836,21583.0463080634
Respiratory,2012,"Attributable Deaths per 100,000",34.2062019901556,3.54780640878738,62.1806582173421,30.5597454509369,3.1696024245237,55.5520629750289,37.5872048112272,3.89847800571528,68.32670684646
Respiratory,2012,"YLL",203450.97218374,21101.5728432881,369836.89007578,101910.662175964,10569.9925556104,185255.061502892,101540.310007776,10531.5802876777,184581.828572888
Respiratory,2012,"YLL per 100,000",334.20290095231,34.662930253852,607.520132323972,347.954837715218,36.0892566666682,632.518653934965,321.452073816289,33.340437150305,584.341446062295
Respiratory,2012,"YLD",NA,NA,NA,NA,NA,NA,NA,NA,NA
Respiratory,2012,"YLD per 100,000",NA,NA,NA,NA,NA,NA,NA,NA,NA
Respiratory,2012,"DALY",NA,NA,NA,NA,NA,NA,NA,NA,NA
Respiratory,2012,"DALY per 100,000",NA,NA,NA,NA,NA,NA,NA,NA,NA
Respiratory,2012,"Percentage YLD",NA,NA,NA,NA,NA,NA,NA,NA,NA
Respiratory,2013,"PAF Morbidity",NA,NA,NA,NA,NA,NA,NA,NA,NA
Respiratory,2013,"PAF Mortality",0.0590826947352323,0.00611536923649474,0.107607867587589,0.0590826947352323,0.00611536923649474,0.107607867587589,0.0590826947352323,0.00611536923649474,0.107607867587589
Respiratory,2013,"Attributable Cases",NA,NA,NA,NA,NA,NA,NA,NA,NA
Respiratory,2013,"Attributable Cases per 100,000",NA,NA,NA,NA,NA,NA,NA,NA,NA
Respiratory,2013,"Attributable Deaths",20929.9855272613,2166.36343665902,38119.9794850356,9050.1690141534,936.740028907791,16483.1579413316,11879.8165131079,1229.62340775123,21636.821543704
Respiratory,2013,"Attributable Deaths per 100,000",34.1796097229042,3.53776913445692,62.2516446438329,30.660594788011,3.17353260509668,55.8424296469596,37.4544565473289,3.87673298189255,68.2161539647353
Respiratory,2013,"YLL",204324.925877596,21148.7030434278,372138.909154543,102187.573100616,10576.9505553529,186115.187951148,102137.352776981,10571.7524880748,186023.721203395
Respiratory,2013,"YLL per 100,000",333.671813296825,34.536785284846,607.719611704575,346.195940242484,35.8330982066019,630.529921898755,322.016677380805,33.3304174990265,586.492003045444
Respiratory,2013,"YLD",NA,NA,NA,NA,NA,NA,NA,NA,NA
Respiratory,2013,"YLD per 100,000",NA,NA,NA,NA,NA,NA,NA,NA,NA
Respiratory,2013,"DALY",NA,NA,NA,NA,NA,NA,NA,NA,NA
Respiratory,2013,"DALY per 100,000",NA,NA,NA,NA,NA,NA,NA,NA,NA
Respiratory,2013,"Percentage YLD",NA,NA,NA,NA,NA,NA,NA,NA,NA
Respiratory,2014,"PAF Morbidity",NA,NA,NA,NA,NA,NA,NA,NA,NA
Respiratory,2014,"PAF Mortality",0.0534055497012556,0.00553208575676749,0.0972022468931483,0.0534055497012556,0.00553208575676749,0.0972022468931483,0.0534055497012556,0.00553208575676749,0.0972022468931483
Respiratory,2014,"Attributable Cases",NA,NA,NA,NA,NA,NA,NA,NA,NA
Respiratory,2014,"Attributable Cases per 100,000",NA,NA,NA,NA,NA,NA,NA,NA,NA
Respiratory,2014,"Attributable Deaths",18042.4775055225,1868.95431998057,32838.7098881343,7926.34487556095,821.061103847917,14426.5630793873,10116.1326299615,1047.89321613265,18412.146808747
Respiratory,2014,"Attributable Deaths per 100,000",29.2706713097071,3.03204188982717,53.2748943750214,26.627725706049,2.75826881171643,48.464528176583,31.739017552744,3.28772885813402,57.7674761811367
Respiratory,2014,"YLL",175895.18268808,18220.3392770221,320142.889093044,88976.7755243395,9216.77906724597,161944.639661105,86918.4071637401,9003.56020977609,158198.249431939
Respiratory,2014,"YLL per 100,000",285.358265008105,29.559220010989,519.37419769066,298.908161336234,30.9628042620983,544.036061029413,272.703507509963,28.2483599205596,496.341556521564
Respiratory,2014,"YLD",NA,NA,NA,NA,NA,NA,NA,NA,NA
Respiratory,2014,"YLD per 100,000",NA,NA,NA,NA,NA,NA,NA,NA,NA
Respiratory,2014,"DALY",NA,NA,NA,NA,NA,NA,NA,NA,NA
Respiratory,2014,"DALY per 100,000",NA,NA,NA,NA,NA,NA,NA,NA,NA
Respiratory,2014,"Percentage YLD",NA,NA,NA,NA,NA,NA,NA,NA,NA
Respiratory,2015,"PAF Morbidity",NA,NA,NA,NA,NA,NA,NA,NA,NA
Respiratory,2015,"PAF Mortality",0.0530265111428456,0.0054864210780638,0.0966173061426023,0.0530265111428456,0.0054864210780638,0.0966173061426023,0.0530265111428456,0.0054864210780638,0.0966173061426023
Respiratory,2015,"Attributable Cases",NA,NA,NA,NA,NA,NA,NA,NA,NA
Respiratory,2015,"Attributable Cases per 100,000",NA,NA,NA,NA,NA,NA,NA,NA,NA
Respiratory,2015,"Attributable Deaths",18896.5805373756,1955.14650179989,34430.6398342839,8369.81057180904,865.987675803746,15250.2688361606,10526.7699655666,1089.15882599615,19180.3709981233
Respiratory,2015,"Attributable Deaths per 100,000",30.3865989589301,3.14396843061848,55.3661040670511,27.7922313735671,2.87554056882238,50.639019409978,32.8227460195013,3.39602590704524,59.8049019680773
Respiratory,2015,"YLL",184184.984206019,19056.814371373,335595.471441917,93695.7416211878,9694.28839793962,170718.947133558,90489.2425848316,9362.52597343342,164876.52430836
Respiratory,2015,"YLL per 100,000",296.17820209616,30.6442625739795,539.653456505994,311.119792677839,32.1902035710459,566.87788067372,282.147841795184,29.1926025867565,514.089345511803
Respiratory,2015,"YLD",NA,NA,NA,NA,NA,NA,NA,NA,NA
Respiratory,2015,"YLD per 100,000",NA,NA,NA,NA,NA,NA,NA,NA,NA
Respiratory,2015,"DALY",NA,NA,NA,NA,NA,NA,NA,NA,NA
Respiratory,2015,"DALY per 100,000",NA,NA,NA,NA,NA,NA,NA,NA,NA
Respiratory,2015,"Percentage YLD",NA,NA,NA,NA,NA,NA,NA,NA,NA
Respiratory,2016,"PAF Morbidity",NA,NA,NA,NA,NA,NA,NA,NA,NA
Respiratory,2016,"PAF Mortality",0.050278750920857,0.00519671223416565,0.0916991832867759,0.050278750920857,0.00519671223416565,0.0916991832867759,0.050278750920857,0.00519671223416565,0.0916991832867759
Respiratory,2016,"Attributable Cases",NA,NA,NA,NA,NA,NA,NA,NA,NA
Respiratory,2016,"Attributable Cases per 100,000",NA,NA,NA,NA,NA,NA,NA,NA,NA
Respiratory,2016,"Attributable Deaths",17018.150496688,1758.96237017145,31037.9727621748,7677.06247810565,793.485991034753,14001.5482960578,9341.08801858233,965.476379136699,17036.424466117
Respiratory,2016,"Attributable Deaths per 100,000",27.1762219593397,2.80888054193719,49.5644245899083,25.2673970491319,2.61158817523995,46.0830794471255,28.9752166942773,2.99482107898366,52.8454597172657
Respiratory,2016,"YLL",165158.265657548,17070.4316236329,301218.264107174,85047.9556921732,8790.3884591722,155111.810344259,80110.3099653746,8280.04316446071,146106.453762915
Respiratory,2016,"YLL per 100,000",263.740627208734,27.2597094987416,481.014338495637,279.917021754052,28.9316696389342,510.517103404521,248.494991811964,25.6839507829228,453.209106882538
Respiratory,2016,"YLD",NA,NA,NA,NA,NA,NA,NA,NA,NA
Respiratory,2016,"YLD per 100,000",NA,NA,NA,NA,NA,NA,NA,NA,NA
Respiratory,2016,"DALY",NA,NA,NA,NA,NA,NA,NA,NA,NA
Respiratory,2016,"DALY per 100,000",NA,NA,NA,NA,NA,NA,NA,NA,NA
Respiratory,2016,"Percentage YLD",NA,NA,NA,NA,NA,NA,NA,NA,NA
Respiratory,2017,"PAF Morbidity",NA,NA,NA,NA,NA,NA,NA,NA,NA
Respiratory,2017,"PAF Mortality",0.0450123761552915,0.00466428694680632,0.0819018117765868,0.0450123761552915,0.00466428694680632,0.0819018117765868,0.0450123761552915,0.00466428694680632,0.0819018117765868
Respiratory,2017,"Attributable Cases",NA,NA,NA,NA,NA,NA,NA,NA,NA
Respiratory,2017,"Attributable Cases per 100,000",NA,NA,NA,NA,NA,NA,NA,NA,NA
Respiratory,2017,"Attributable Deaths",15497.4460236338,1605.88134577679,28198.2204819964,7024.09127428093,727.852649475233,12780.6139241128,8473.35474935285,878.028696301556,15417.6065578836
Respiratory,2017,"Attributable Deaths per 100,000",24.6649439692546,2.55583877204357,44.8788482412181,23.0325260498974,2.38668383637162,41.9085987989167,26.2045185218043,2.71537306244225,47.6801654785914
Respiratory,2017,"YLL",148410.427834557,15378.6331770288,270038.686343816,76565.6434892861,7933.90978225266,139314.238821306,71844.7843452712,7444.72339477618,130724.44752251
Respiratory,2017,"YLL per 100,000",236.202460806129,24.4758475078203,429.7797881047,251.064530532411,26.0158896861684,456.821916099299,222.185667632349,23.0233948487784,404.27567447449
Respiratory,2017,"YLD",NA,NA,NA,NA,NA,NA,NA,NA,NA
Respiratory,2017,"YLD per 100,000",NA,NA,NA,NA,NA,NA,NA,NA,NA
Respiratory,2017,"DALY",NA,NA,NA,NA,NA,NA,NA,NA,NA
Respiratory,2017,"DALY per 100,000",NA,NA,NA,NA,NA,NA,NA,NA,NA
Respiratory,2017,"Percentage YLD",NA,NA,NA,NA,NA,NA,NA,NA,NA
Respiratory,2018,"PAF Morbidity",NA,NA,NA,NA,NA,NA,NA,NA,NA
Respiratory,2018,"PAF Mortality",0.0411244745733126,0.0042456140961616,0.0750900922195545,0.0411244745733126,0.0042456140961616,0.0750900922195545,0.0411244745733126,0.0042456140961616,0.0750900922195545
Respiratory,2018,"Attributable Cases",NA,NA,NA,NA,NA,NA,NA,NA,NA
Respiratory,2018,"Attributable Cases per 100,000",NA,NA,NA,NA,NA,NA,NA,NA,NA
Respiratory,2018,"Attributable Deaths",14190.5756941655,1465.00858247791,25910.8875816483,6463.49254421297,667.278921879623,11801.8347040552,7727.08314995258,797.729660598284,14109.0528775932
Respiratory,2018,"Attributable Deaths per 100,000",22.5148643151539,2.32439262267475,41.1103912032176,21.1133596622517,2.17970389480809,38.5513527054748,23.8384978124243,2.46104207759107,43.527243027008
Respiratory,2018,"YLL",136329.215208619,14074.3740513093,248926.544313295,70397.8683653323,7267.74470367436,128541.032620105,65931.3468432868,6806.62934763498,120385.51169319
Respiratory,2018,"YLL per 100,000",216.300863951239,22.3304979949642,394.948555325933,229.958571791638,23.7404942935208,419.886467649043,203.402013022667,20.9988446694243,371.396256705652
Respiratory,2018,"YLD",NA,NA,NA,NA,NA,NA,NA,NA,NA
Respiratory,2018,"YLD per 100,000",NA,NA,NA,NA,NA,NA,NA,NA,NA
Respiratory,2018,"DALY",NA,NA,NA,NA,NA,NA,NA,NA,NA
Respiratory,2018,"DALY per 100,000",NA,NA,NA,NA,NA,NA,NA,NA,NA
Respiratory,2018,"Percentage YLD",NA,NA,NA,NA,NA,NA,NA,NA,NA
Respiratory,2019,"PAF Morbidity",NA,NA,NA,NA,NA,NA,NA,NA,NA
Respiratory,2019,"PAF Mortality",0.0382389077838723,0.00394300543313335,0.069899001033075,0.0382389077838723,0.00394300543313335,0.069899001033075,0.0382389077838723,0.00394300543313335,0.069899001033075
Respiratory,2019,"Attributable Cases",NA,NA,NA,NA,NA,NA,NA,NA,NA
Respiratory,2019,"Attributable Cases per 100,000",NA,NA,NA,NA,NA,NA,NA,NA,NA
Respiratory,2019,"Attributable Deaths",12658.1874047875,1305.2491455247,23138.5964129778,5831.5099148561,601.316214563702,10659.737455546,6826.67748993138,703.932930960997,12478.8589574318
Respiratory,2019,"Attributable Deaths per 100,000",20.0374266056416,2.06615948391125,36.6275132889288,18.9955020814106,1.95872142414297,34.7229221900605,21.0224354810049,2.16772868586633,38.4280651453195
Respiratory,2019,"YLL",120597.648195421,12435.4279349528,220447.06881909,62647.0227549787,6459.8485000843,114515.935785075,57950.6254404425,5975.5794348685,105931.133034016
Respiratory,2019,"YLL per 100,000",190.901465372112,19.6848068833395,348.95927992192,204.06578545031,21.0422459055318,373.023064064148,178.456252870066,18.4015186474563,326.209992038121
Respiratory,2019,"YLD",NA,NA,NA,NA,NA,NA,NA,NA,NA
Respiratory,2019,"YLD per 100,000",NA,NA,NA,NA,NA,NA,NA,NA,NA
Respiratory,2019,"DALY",NA,NA,NA,NA,NA,NA,NA,NA,NA
Respiratory,2019,"DALY per 100,000",NA,NA,NA,NA,NA,NA,NA,NA,NA
Respiratory,2019,"Percentage YLD",NA,NA,NA,NA,NA,NA,NA,NA,NA
Respiratory,2020,"PAF Morbidity",NA,NA,NA,NA,NA,NA,NA,NA,NA
Respiratory,2020,"PAF Mortality",0.0294315421332761,0.00301450969320891,0.0541437713853844,0.0294315421332761,0.00301450969320891,0.0541437713853844,0.0294315421332761,0.00301450969320891,0.0541437713853844
Respiratory,2020,"Attributable Cases",NA,NA,NA,NA,NA,NA,NA,NA,NA
Respiratory,2020,"Attributable Cases per 100,000",NA,NA,NA,NA,NA,NA,NA,NA,NA
Respiratory,2020,"Attributable Deaths",9942.59299500547,1018.36467906953,18290.9029931819,4634.29062430566,474.664696292675,8525.47824234262,5308.30237069981,543.699982776852,9765.42475083931
Respiratory,2020,"Attributable Deaths per 100,000",15.7222795006393,1.61034592544951,28.9235101268195,15.0769887536285,1.5442523717039,27.7364002388958,16.3325500864281,1.67285255823178,30.0461951336244
Respiratory,2020,"YLL",93841.5275921664,9611.66741691995,172635.67751215,49130.3884007141,5032.15330662611,90382.7772801554,44711.1391914523,4579.51411029384,82252.9002319942
Respiratory,2020,"YLL per 100,000",148.392147431977,15.1989849802677,272.989789986545,159.83855425337,16.3713769724797,294.047185868664,137.566941230852,14.090219123674,253.075186562124
Respiratory,2020,"YLD",NA,NA,NA,NA,NA,NA,NA,NA,NA
Respiratory,2020,"YLD per 100,000",NA,NA,NA,NA,NA,NA,NA,NA,NA
Respiratory,2020,"DALY",NA,NA,NA,NA,NA,NA,NA,NA,NA
Respiratory,2020,"DALY per 100,000",NA,NA,NA,NA,NA,NA,NA,NA,NA
Respiratory,2020,"Percentage YLD",NA,NA,NA,NA,NA,NA,NA,NA,NA
Respiratory,2021,"PAF Morbidity",NA,NA,NA,NA,NA,NA,NA,NA,NA
Respiratory,2021,"PAF Mortality",0.0285690683157213,0.0029207679246242,0.0526508333597115,0.0285690683157213,0.0029207679246242,0.0526508333597115,0.0285690683157213,0.0029207679246242,0.0526508333597115
Respiratory,2021,"Attributable Cases",NA,NA,NA,NA,NA,NA,NA,NA,NA
Respiratory,2021,"Attributable Cases per 100,000",NA,NA,NA,NA,NA,NA,NA,NA,NA
Respiratory,2021,"Attributable Deaths",9726.02504833583,994.343311491138,17924.3970581468,4563.93723250479,466.595596726641,8411.02328004727,5162.08781583104,527.747714764498,9513.37377809955
Respiratory,2021,"Attributable Deaths per 100,000",15.3733886290261,1.5717033507786,28.3321007859231,14.8397983128725,1.51715157250258,27.3487304320953,15.8781596087501,1.62330877488855,29.2623590794231
Respiratory,2021,"YLL",90765.098182831,9279.39912208811,167273.850392676,47758.292384325,4882.58444375662,88015.2571334558,43006.8057985061,4396.8146783315,79258.5932592198
Respiratory,2021,"YLL per 100,000",143.467359109375,14.6674317862376,264.400502443717,155.287724314651,15.8758906399664,286.184624760771,132.285414563654,13.5242420747938,243.792945613091
Respiratory,2021,"YLD",NA,NA,NA,NA,NA,NA,NA,NA,NA
Respiratory,2021,"YLD per 100,000",NA,NA,NA,NA,NA,NA,NA,NA,NA
Respiratory,2021,"DALY",NA,NA,NA,NA,NA,NA,NA,NA,NA
Respiratory,2021,"DALY per 100,000",NA,NA,NA,NA,NA,NA,NA,NA,NA
Respiratory,2021,"Percentage YLD",NA,NA,NA,NA,NA,NA,NA,NA,NA
